# Supplementary material for: Associations between fucosyltransferase 3 gene polymorphisms and ankylosing spondylitis: A case–control study of an east Chinese population
Source: PLoS One. 2020 Aug 7;15(8):e0237219. doi: 10.1371/journal.pone.0237219 (PMC7413420; doi:10.1371/journal.pone.0237219)
Supplement: S1 Database — (XLSX) [file pone.0237219.s007.xlsx]

## Sheet: info
No.	Name	Chr	Position_37	GeneName	GROUP	A1	A2	P1	L1	P2	L2	Pc	Lc	Allele1	Allele2	POS.
1	rs1047781(385A>T)	19	48703374(49206631)	FUT2	CR2	A	T	rs1047781_AR	62	rs1047781_TR	64	rs1047781_3R	64	165	167	167.17	169.16
2	rs1800028(571C>T)	19	48703560(49206817)	FUT2	CR2	C	T	rs1800028_CR	67	rs1800028_TR	69	rs1800028_3R	69	170	172	171.84	174.02
3	rs1800030(849G>A)	19	48703838(49207095)	FUT2	CR2	G	A	rs1800030_GF	64	rs1800030_AF	66	rs1800030_3F	66	168	170	168.62	170.84
4	rs812936(202T>C)	19	5844638(5844649)	FUT3	CR2	G	A	rs812936_GF	64	rs812936_AF	66	rs812936_3F	66	168	170	167.98	170.02
5	rs28362459(59T>G)	19	5844781(5844792)	FUT3	CR2	C	A	rs28362459_CR	63	rs28362459_AR	65	rs28362459_3R	65	168	170	168.07	170.06

## Sheet: AS  SNP
No.	individual ID	gender	age (year)	rs1047781 (A385T)	rs1800028 (C571T)	rs1800030 (G849A)	rs812936 (T202C)	rs28362459 (T59G)	Lewis status	secretor status	serotype
1	8370	1	19	A T	C C	G G	T T	T T	+	+	Le(a-b+)
2	8390	1	22	T T	C C	G G	T T	T T	+	-	Le(a+b-)
3	8420	1	34	A A	C C	G G	T T	T T	+	+	Le(a-b+)
4	8440	1	26	T T	C C	G G	T T	G T	+	-	Le(a+b-)
5	8450	2	26	A A	C C	G G	T T	G T	+	+	Le(a-b+)
6	8460	1	26	A A	C C	G G	T T	G T	+	+	Le(a-b+)
7	8530	2	28	A T	C C	G G	T T	G T	+	+	Le(a-b+)
8	9010	1	22	A T	C C	G G	T T	G T	+	+	Le(a-b+)
9	9610	1	22	A T	C C	G G	T T	T T	+	+	Le(a-b+)
10	9630	1	34	A T	C C	G G	T T	T T	+	+	Le(a-b+)
11	9640	1	25	A A	C C	G G	T T	G T	+	+	Le(a-b+)
12	9650	1	16	A T	C C	G G	T T	G T	+	+	Le(a-b+)
13	9670	1	38	A A	C C	G G	T T	G T	+	+	Le(a-b+)
14	9680	1	21	A T	C C	G G	T T	G T	+	+	Le(a-b+)
15	9690	1	34	A T	C C	G G	T T	G T	+	+	Le(a-b+)
16	9700	2	22	A A	C C	G A	T T	G T	+	+	Le(a-b+)
17	9730	1	24	T T	C C	G G	T T	T T	+	-	Le(a+b-)
18	9740	1	25	T T	C C	G G	T T	G T	+	-	Le(a+b-)
19	9760	1	26	A T	C C	G G	T T	T T	+	+	Le(a-b+)
20	9770	1	33	A T	C C	G G	T T	T T	+	+	Le(a-b+)
21	9780	1	22	A A	C C	G G	T T	T T	+	+	Le(a-b+)
22	9800	1	19	A A	C C	G G	C T	T T	+	+	Le(a-b+)
23	9810	2	26	A A	C C	G G	T T	T T	+	+	Le(a-b+)
24	9830	1	23	A A	C C	G A	T T	G T	+	+	Le(a-b+)
25	9850	1	18	A A	C C	G G	T T	G G	-	+	Le(a-b-)
26	9880	1	21	T T	C C	G G	T T	G T	+	-	Le(a+b-)
27	9890	2	26	A A	C C	G G	C T	T T	+	+	Le(a-b+)
28	9910	2	27	A A	C C	G G	T T	T T	+	+	Le(a-b+)
29	9920	2	32	A T	C C	G G	T T	T T	+	+	Le(a-b+)
30	9930	1	27	A A	C C	G G	T T	T T	+	+	Le(a-b+)
31	9940	1	26	A T	C C	G G	T T	G T	+	+	Le(a-b+)
32	9950	1	33	A T	C C	G G	T T	T T	+	+	Le(a-b+)
33	9960	1	19	T T	C C	G G	T T	G T	+	-	Le(a+b-)
34	9990	1	32	A T	C C	G G	T T	T T	+	+	Le(a-b+)
35	10000	1	22	A T	C C	G G	T T	T T	+	+	Le(a-b+)
36	10010	1	19	A A	C C	G A	T T	T T	+	+	Le(a-b+)
37	10020	2	24	A T	C C	G G	T T	T T	+	+	Le(a-b+)
38	10030	1	37	A T	C C	G G	T T	T T	+	+	Le(a-b+)
39	10050	1	30	A T	C C	G G	T T	G T	+	+	Le(a-b+)
40	10070	2	31	A T	C C	G G	T T	T T	+	+	Le(a-b+)
41	10080	1	24	A T	C C	G G	T T	T T	+	+	Le(a-b+)
42	10100	1	23	T T	C C	G G	T T	T T	+	-	Le(a+b-)
43	10110	2	21	A T	C C	G G	T T	T T	+	+	Le(a-b+)
44	10120	1	30	A A	C C	G A	T T	T T	+	+	Le(a-b+)
45	10130	1	24	A A	C C	G G	T T	T T	+	+	Le(a-b+)
46	10140	1	19	A A	C C	G G	T T	T T	+	+	Le(a-b+)
47	10150	2	21	T T	C C	G G	T T	T T	+	-	Le(a+b-)
48	10160	1	18	A T	C C	G G	T T	G T	+	+	Le(a-b+)
49	10170	1	22	A A	C C	G G	T T	G T	+	+	Le(a-b+)
50	10180	1	25	A T	C C	G G	T T	T T	+	+	Le(a-b+)
51	10190	1	29	T T	C C	G G	T T	T T	+	-	Le(a+b-)
52	10200	2	21	A A	C C	G A	T T	G T	+	+	Le(a-b+)
53	10210	1	37	A T	C C	G G	T T	G T	+	+	Le(a-b+)
54	10220	1	32	A T	C C	G G	T T	T T	+	+	Le(a-b+)
55	10240	1	35	A T	C C	G G	T T	G T	+	+	Le(a-b+)
56	10250	1	21	T T	C C	G G	T T	G T	+	-	Le(a+b-)
57	10260	1	29	A A	C C	G G	T T	T T	+	+	Le(a-b+)
58	10270	1	17	A T	C C	G G	T T	G G	-	+	Le(a-b-)
59	10280	1	20	T T	C C	G G	T T	T T	+	-	Le(a+b-)
60	10290	1	23	A A	C C	G G	T T	T T	+	+	Le(a-b+)
61	10310	1	21	A T	C C	G G	T T	G T	+	+	Le(a-b+)
62	10320	1	31	A T	C C	G G	T T	T T	+	+	Le(a-b+)
63	10340	2	24	A T	C C	G G	T T	T T	+	+	Le(a-b+)
64	10370	1	22	A A	C C	G G	T T	T T	+	+	Le(a-b+)
65	10380	1	16	A A	C C	G G	T T	T T	+	+	Le(a-b+)
66	10400	1	22	A A	C C	G G	T T	T T	+	+	Le(a-b+)
67	10410	1	37	A T	C C	G G	T T	T T	+	+	Le(a-b+)
68	10420	2	20	A T	C C	G G	T T	T T	+	+	Le(a-b+)
69	10430	2	29	A A	C C	G G	T T	T T	+	+	Le(a-b+)
70	10440	1	36	A A	C C	G G	C T	T T	+	+	Le(a-b+)
71	10450	1	39	A T	C C	G G	T T	T T	+	+	Le(a-b+)
72	10460	2	30	T T	C C	G G	T T	G T	+	-	Le(a+b-)
73	10470	1	31	A A	C C	G G	C T	T T	+	+	Le(a-b+)
74	10480	1	24	A T	C C	G G	T T	T T	+	+	Le(a-b+)
75	10490	2	35	A T	C C	G G	T T	G T	+	+	Le(a-b+)
76	10500	1	21	A A	C C	G G	T T	T T	+	+	Le(a-b+)
77	10520	1	27	A A	C C	G G	T T	G T	+	+	Le(a-b+)
78	10530	1	19	A A	C C	G G	T T	T T	+	+	Le(a-b+)
79	10540	1	16	A T	C C	G G	T T	G T	+	+	Le(a-b+)
80	10550	1	19	A A	C C	G G	T T	T T	+	+	Le(a-b+)
81	10560	1	24	A T	C C	G G	T T	T T	+	+	Le(a-b+)
82	10570	2	25	A T	C C	G G	T T	T T	+	+	Le(a-b+)
83	10580	1	21	A T	C C	G G	T T	T T	+	+	Le(a-b+)
84	10590	1	25	T T	C C	G G	T T	T T	+	-	Le(a+b-)
85	10600	1	21	T T	C C	G G	T T	T T	+	-	Le(a+b-)
86	10610	1	24	A A	C C	G G	T T	T T	+	+	Le(a-b+)
87	10620	1	21	T T	C C	G G	C T	T T	+	-	Le(a+b-)
88	10660	1	25	A T	C C	G G	T T	T T	+	+	Le(a-b+)
89	10670	1	18	A T	C C	G G	T T	T T	+	+	Le(a-b+)
90	10680	1	21	A T	C C	G G	T T	T T	+	+	Le(a-b+)
91	10690	1	23	A A	C C	G G	T T	G T	+	+	Le(a-b+)
92	10700	2	26	A A	C C	G G	T T	G T	+	+	Le(a-b+)
93	10710	2	24	A T	C C	G G	T T	G T	+	+	Le(a-b+)
94	10720	1	17	A T	C C	G G	T T	G T	+	+	Le(a-b+)
95	10740	1	28	A A	C C	G G	T T	T T	+	+	Le(a-b+)
96	10750	1	24	A T	C C	G G	C T	T T	+	+	Le(a-b+)
97	10760	1	22	T T	C C	G G	T T	T T	+	-	Le(a+b-)
98	10770	1	19	A T	C C	G G	T T	T T	+	+	Le(a-b+)
99	10800	1	32	A T	C C	G G	C T	T T	+	+	Le(a-b+)
100	10810	2	28	A A	C C	G G	T T	T T	+	+	Le(a-b+)
101	10820	1	16	A T	C C	G G	T T	T T	+	+	Le(a-b+)
102	10830	1	24	A T	C C	G G	T T	T T	+	+	Le(a-b+)
103	10850	1	28	T T	C C	G G	T T	G T	+	-	Le(a+b-)
104	10860	1	22	T T	C C	G G	T T	G T	+	-	Le(a+b-)
105	10870	1	23	A T	C C	G G	T T	T T	+	+	Le(a-b+)
106	10890	1	21	A T	C T	G G	T T	G T	+	+	Le(a-b+)
107	10900	1	36	A A	C C	G G	T T	G G	-	+	Le(a-b-)
108	10920	1	26	T T	C C	G G	T T	T T	+	-	Le(a+b-)
109	10930	1	36	A T	C C	G G	C T	T T	+	+	Le(a-b+)
110	10980	2	19	A T	C C	G A	T T	T T	+	+	Le(a-b+)
111	10990	1	31	A A	C C	G G	T T	G T	+	+	Le(a-b+)
112	11000	1	22	A A	C C	G G	T T	G T	+	+	Le(a-b+)
113	11010	1	25	A A	C C	G G	T T	T T	+	+	Le(a-b+)
114	11020	1	29	T T	C C	G G	T T	G T	+	-	Le(a+b-)
115	11030	1	27	A A	C C	G G	T T	G T	+	+	Le(a-b+)
116	11040	1	21	T T	C C	G G	T T	T T	+	-	Le(a+b-)
117	11050	1	22	A T	C C	G G	T T	T T	+	+	Le(a-b+)
118	11060	1	33	A T	C C	G G	T T	G T	+	+	Le(a-b+)
119	11070	2	29	A T	C C	G G	T T	G T	+	+	Le(a-b+)
120	11080	2	13	A A	C C	G G	T T	G T	+	+	Le(a-b+)
121	11100	1	20	A T	C C	G G	T T	T T	+	+	Le(a-b+)
122	11130	1	34	A A	C C	G G	T T	G T	+	+	Le(a-b+)
123	11140	1	31	A A	C C	G G	T T	G T	+	+	Le(a-b+)
124	11150	1	22	A T	C C	G G	T T	T T	+	+	Le(a-b+)
125	11160	1	16	A T	C C	G G	T T	T T	+	+	Le(a-b+)
126	11170	1	20	T T	C C	G G	T T	G T	+	-	Le(a+b-)
127	11180	1	26	A T	C C	G G	C T	G T	+	+	Le(a-b+)
128	11210	1	36	A T	C C	G G	T T	T T	+	+	Le(a-b+)
129	11220	1	18	A A	C C	G A	T T	T T	+	+	Le(a-b+)
130	11230	1	19	A T	C C	G G	T T	G T	+	+	Le(a-b+)
131	11250	1	22	T T	C C	G G	T T	G T	+	-	Le(a+b-)
132	11260	1	25	A A	C C	G G	T T	T T	+	+	Le(a-b+)
133	11270	1	22	A T	C C	G G	T T	T T	+	+	Le(a-b+)
134	11280	1	33	A A	C C	G G	T T	G T	+	+	Le(a-b+)
135	11290	2	27	T T	C C	G G	T T	T T	+	-	Le(a+b-)
136	11330	1	39	A T	C C	G G	C T	G T	+	+	Le(a-b+)
137	11340	1	21	A A	C C	G G	T T	T T	+	+	Le(a-b+)
138	11350	1	26	A T	C C	G G	T T	G T	+	+	Le(a-b+)
139	11360	1	40	A T	C C	G G	T T	G T	+	+	Le(a-b+)
140	11370	1	30	A A	C C	G G	T T	G T	+	+	Le(a-b+)
141	11380	1	37	T T	C C	G G	T T	T T	+	-	Le(a+b-)
142	11390	1	21	A T	C C	G G	T T	G T	+	+	Le(a-b+)
143	11400	1	35	A T	C C	G G	T T	T T	+	+	Le(a-b+)
144	11410	1	20	A A	C C	G G	T T	T T	+	+	Le(a-b+)
145	11420	1	28	T T	C C	G G	T T	T T	+	-	Le(a+b-)
146	11430	1	41	A A	C C	G G	T T	G G	-	+	Le(a-b-)
147	11440	1	18	A T	C C	G G	T T	T T	+	+	Le(a-b+)
148	11450	1	29	A T	C C	G G	T T	T T	+	+	Le(a-b+)
149	11460	1	25	A A	C C	G G	T T	G T	+	+	Le(a-b+)
150	11470	1	18	A A	C C	G G	T T	T T	+	+	Le(a-b+)
151	11480	2	36	A A	C C	G G	T T	T T	+	+	Le(a-b+)
152	11490	1	14	T T	C C	G G	T T	T T	+	-	Le(a+b-)
153	11500	1	19	T T	C C	G G	T T	G T	+	-	Le(a+b-)
154	11510	1	24	A A	C C	G G	T T	T T	+	+	Le(a-b+)
155	11520	1	29	A T	C C	G G	T T	G T	+	+	Le(a-b+)
156	11550	1	25	A T	C C	G G	T T	G T	+	+	Le(a-b+)
157	11560	2	33	A T	C C	G G	T T	G T	+	+	Le(a-b+)
158	11570	1	22	A T	C C	G G	C C	G T	-	+	Le(a-b-)
159	11590	1	26	A A	C C	G G	T T	T T	+	+	Le(a-b+)
160	11610	2	26	A A	C C	G G	C T	T T	+	+	Le(a-b+)
161	11630	1	21	A A	C T	G G	T T	T T	+	+	Le(a-b+)
162	11660	1	36	A A	C C	G G	T T	T T	+	+	Le(a-b+)
163	11670	1	23	T T	C C	G G	T T	T T	+	-	Le(a+b-)
164	11680	1	19	A T	C C	G G	T T	T T	+	+	Le(a-b+)
165	11690	1	33	A A	C C	G G	T T	T T	+	+	Le(a-b+)
166	11700	1	23	A A	C C	G G	T T	T T	+	+	Le(a-b+)
167	11710	1	20	T T	C C	G G	T T	T T	+	-	Le(a+b-)
168	11720	2	31	A T	C C	G G	T T	T T	+	+	Le(a-b+)
169	11730	1	17	A T	C C	G G	T T	T T	+	+	Le(a-b+)
170	11750	1	35	A T	C C	G G	T T	G T	+	+	Le(a-b+)
171	11780	1	31	A A	C C	G G	T T	T T	+	+	Le(a-b+)
172	11790	1	25	T T	C C	G G	T T	T T	+	-	Le(a+b-)
173	11800	1	30	A A	C C	G G	C T	T T	+	+	Le(a-b+)
174	11810	1	20	A T	C C	G G	T T	T T	+	+	Le(a-b+)
175	11820	1	25	A T	C C	G G	C T	G T	+	+	Le(a-b+)
176	11830	2	33	A T	C C	G G	T T	T T	+	+	Le(a-b+)
177	11840	1	27	A A	C C	G G	C T	T T	+	+	Le(a-b+)
178	11850	1	29	T T	C C	G G	T T	T T	+	-	Le(a+b-)
179	11870	1	31	A T	C C	G G	T T	G T	+	+	Le(a-b+)
180	11890	1	18	A T	C C	G G	T T	T T	+	+	Le(a-b+)
181	11930	1	19	A T	C C	G G	T T	T T	+	+	Le(a-b+)
182	11970	2	22	A T	C C	G G	T T	T T	+	+	Le(a-b+)
183	11980	1	23	A A	C C	G G	T T	T T	+	+	Le(a-b+)
184	11990	1	37	T T	C C	G G	T T	G T	+	-	Le(a+b-)
185	12020	1	17	A A	C C	G G	T T	T T	+	+	Le(a-b+)
186	12030	1	37	A T	C C	G G	T T	T T	+	+	Le(a-b+)
187	12040	1	42	A A	C C	G G	T T	T T	+	+	Le(a-b+)
188	12050	1	31	A T	C C	G G	T T	G T	+	+	Le(a-b+)
189	12060	1	17	T T	C C	G G	T T	T T	+	-	Le(a+b-)
190	12070	1	36	A T	C C	G G	T T	G T	+	+	Le(a-b+)
191	12080	2	21	T T	C C	G G	T T	T T	+	-	Le(a+b-)
192	12090	1	18	A T	C C	G G	T T	G T	+	+	Le(a-b+)
193	12100	1	79	A A	C C	G G	T T	G T	+	+	Le(a-b+)
194	12110	2	23	T T	C C	G G	T T	T T	+	-	Le(a+b-)
195	12140	1	38	T T	C C	G G	T T	T T	+	-	Le(a+b-)
196	12150	1	26	A T	C C	G G	T T	T T	+	+	Le(a-b+)
197	12160	1	20	A T	C C	G G	T T	T T	+	+	Le(a-b+)
198	12170	1	22	A T	C C	G G	T T	T T	+	+	Le(a-b+)
199	12180	2	37	A T	C T	G G	T T	G T	+	+	Le(a-b+)
200	12190	1	21	T T	C C	G G	T T	G T	+	-	Le(a+b-)
201	12200	1	21	A T	C C	G G	T T	G T	+	+	Le(a-b+)
202	12210	2	34	A T	C C	G G	T T	T T	+	+	Le(a-b+)
203	12220	2	61	A A	C C	G G	T T	T T	+	+	Le(a-b+)
204	12230	1	22	A T	C C	G G	T T	T T	+	+	Le(a-b+)
205	12240	1	30	A T	C C	G G	T T	T T	+	+	Le(a-b+)
206	12250	1	30	A T	C C	G G	T T	T T	+	+	Le(a-b+)
207	12270	1	30	A T	C C	G G	T T	T T	+	+	Le(a-b+)
208	12280	1	18	A T	C C	G G	T T	T T	+	+	Le(a-b+)
209	12290	1	24	A T	C C	G G	T T	G T	+	+	Le(a-b+)
210	12310	2	34	A T	C C	G G	T T	T T	+	+	Le(a-b+)
211	12320	1	22	A T	C C	G G	T T	G G	-	+	Le(a-b-)
212	12520	2	25	A A	C C	G G	T T	T T	+	+	Le(a-b+)
213	12540	1	46	A A	C C	G G	T T	T T	+	+	Le(a-b+)
214	12550	1	22	A T	C C	G G	T T	G T	+	+	Le(a-b+)
215	12560	1	20	A T	C C	G G	T T	T T	+	+	Le(a-b+)
216	12580	1	29	A A	C C	G G	T T	T T	+	+	Le(a-b+)
217	12600	2	24	A T	C C	G G	T T	T T	+	+	Le(a-b+)
218	12620	1	25	T T	C C	G G	T T	T T	+	-	Le(a+b-)
219	12640	1	33	A T	C C	G G	T T	T T	+	+	Le(a-b+)
220	12680	2	26	T T	C C	G G	T T	T T	+	-	Le(a+b-)
221	12690	1	26	A T	C C	G G	T T	T T	+	+	Le(a-b+)
222	12700	1	31	A T	C C	G G	T T	G T	+	+	Le(a-b+)
223	12710	1	22	A T	C C	G G	T T	T T	+	+	Le(a-b+)
224	12720	1	28	T T	C C	G G	T T	G T	+	-	Le(a+b-)
225	12730	2	16	A A	C C	G G	T T	T T	+	+	Le(a-b+)
226	12770	1	24	A T	C C	G G	T T	T T	+	+	Le(a-b+)
227	12790	1	41	A A	C C	G G	T T	T T	+	+	Le(a-b+)
228	12800	1	23	A T	C C	G G	T T	T T	+	+	Le(a-b+)
229	12820	1	42	A T	C C	G G	T T	T T	+	+	Le(a-b+)
230	12830	1	32	A T	C C	G G	C T	G T	+	+	Le(a-b+)
231	12840	2	37	A A	C C	G G	C T	T T	+	+	Le(a-b+)
232	12850	1	21	T T	C C	G G	C T	T T	+	-	Le(a+b-)
233	12860	1	28	A T	C T	G G	T T	T T	+	+	Le(a-b+)
234	12910	1	20	T T	C C	G G	T T	T T	+	-	Le(a+b-)
235	12920	1	29	A T	C C	G G	T T	T T	+	+	Le(a-b+)
236	12940	1	31	T T	C C	G G	T T	G T	+	-	Le(a+b-)
237	12950	1	25	A A	C C	G G	T T	T T	+	+	Le(a-b+)
238	13000	1	28	T T	C C	G G	T T	G T	+	-	Le(a+b-)
239	13030	1	22	A T	C C	G G	T T	T T	+	+	Le(a-b+)
240	13040	1	23	A T	C C	G G	T T	T T	+	+	Le(a-b+)
241	13050	1	24	A T	C C	G G	T T	G G	-	+	Le(a-b-)
242	13080	1	20	A A	C C	G G	T T	T T	+	+	Le(a-b+)
243	13110	1	23	T T	C C	G G	T T	T T	+	-	Le(a+b-)
244	13140	2	30	A T	C C	G G	T T	G T	+	+	Le(a-b+)
245	13160	2	22	T T	C C	G G	C T	T T	+	-	Le(a+b-)
246	13170	1	19	A T	C C	G G	T T	G T	+	+	Le(a-b+)
247	13180	1	49	A A	C C	G G	T T	T T	+	+	Le(a-b+)
248	13190	1	31	A A	C C	G G	T T	T T	+	+	Le(a-b+)
249	13200	1	20	T T	C C	G G	T T	T T	+	-	Le(a+b-)
250	13210	1	21	A T	C C	G G	T T	T T	+	+	Le(a-b+)
251	13270	1	24	A T	C C	G G	T T	T T	+	+	Le(a-b+)
252	13280	1	49	A T	C C	G G	T T	G T	+	+	Le(a-b+)
253	13310	1	19	A A	C C	G G	T T	T T	+	+	Le(a-b+)
254	13320	1	23	A T	C C	G G	T T	G T	+	+	Le(a-b+)
255	13330	2	32	T T	C C	G G	T T	T T	+	-	Le(a+b-)
256	13350	2	33	A T	C C	G G	T T	T T	+	+	Le(a-b+)
257	13380	1	25	A A	C C	G G	T T	T T	+	+	Le(a-b+)
258	13400	1	23	A A	C C	G G	T T	G T	+	+	Le(a-b+)
259	13410	1	52	A T	C C	G G	T T	G T	+	+	Le(a-b+)
260	13420	1	22	A T	C C	G G	T T	G T	+	+	Le(a-b+)
261	13450	1	23	A T	C C	G G	T T	G G	-	+	Le(a-b-)
262	13460	1	42	A T	C C	G G	T T	G T	+	+	Le(a-b+)
263	13500	1	31	A A	C C	G G	T T	G T	+	+	Le(a-b+)
264	13520	2	33	A A	C C	G G	T T	G T	+	+	Le(a-b+)
265	13530	1	24	A A	C C	G G	T T	T T	+	+	Le(a-b+)
266	13560	1	25	A A	C C	G G	T T	G T	+	+	Le(a-b+)
267	13600	1	62	A T	C C	G G	T T	T T	+	+	Le(a-b+)
268	13610	1	48	A T	C C	G G	T T	T T	+	+	Le(a-b+)
269	13620	1	36	A A	C C	G G	T T	G T	+	+	Le(a-b+)
270	13640	2	26	T T	C C	G G	T T	T T	+	-	Le(a+b-)
271	13650	1	29	T T	C C	G G	T T	G T	+	-	Le(a+b-)
272	13660	2	29	A A	C C	G G	C T	G G	-	+	Le(a-b-)
273	13970	1	17	A A	C C	G G	T T	T T	+	+	Le(a-b+)
274	13990	1	29	A A	C C	G G	T T	T T	+	+	Le(a-b+)
275	14000	2	14	A T	C C	G G	T T	G T	+	+	Le(a-b+)
276	14010	1	25	A T	C C	G G	T T	T T	+	+	Le(a-b+)
277	14050	1	33	A A	C C	G G	T T	G T	+	+	Le(a-b+)
278	14060	1	22	A A	C C	G G	T T	G T	+	+	Le(a-b+)
279	14080	1	20	A T	C C	G G	T T	T T	+	+	Le(a-b+)
280	14090	1	25	A T	C C	G G	T T	G T	+	+	Le(a-b+)
281	14300	1	21	T T	C C	G G	T T	T T	+	-	Le(a+b-)
282	14320	1	23	A T	C C	G G	T T	G T	+	+	Le(a-b+)
283	14350	1	30	A T	C C	G G	C T	T T	+	+	Le(a-b+)
284	14360	1	33	A T	C C	G G	T T	G T	+	+	Le(a-b+)
285	14370	1	20	T T	C C	G G	T T	G T	+	-	Le(a+b-)
286	14380	2	21	A T	C C	G G	T T	T T	+	+	Le(a-b+)
287	14390	2	24	A T	C C	G G	T T	G T	+	+	Le(a-b+)
288	14400	1	20	A T	C C	G G	T T	T T	+	+	Le(a-b+)
289	14410	1	26	A T	C C	G G	T T	T T	+	+	Le(a-b+)
290	14420	1	21	A T	C C	G G	T T	T T	+	+	Le(a-b+)
291	14430	1	40	A A	C C	G G	T T	G T	+	+	Le(a-b+)
292	14440	1	42	A A	C C	G G	T T	T T	+	+	Le(a-b+)
293	14450	2	22	T T	C C	G G	T T	G G	-	-	Le(a-b-)
294	14460	1	20	A T	C C	G G	T T	T T	+	+	Le(a-b+)
295	14470	1	20	T T	C C	G G	T T	T T	+	-	Le(a+b-)
296	14480	1	27	A T	C C	G G	C T	T T	+	+	Le(a-b+)
297	14490	1	40	T T	C C	G G	T T	T T	+	-	Le(a+b-)
298	14500	1	18	T T	C C	G G	T T	T T	+	-	Le(a+b-)
299	14510	1	17	A A	C C	G G	T T	T T	+	+	Le(a-b+)
300	14530	1	23	T T	C C	G G	T T	T T	+	-	Le(a+b-)
301	14550	1	21	A T	C C	G G	T T	T T	+	+	Le(a-b+)
302	14560	2	23	A A	C C	G G	T T	T T	+	+	Le(a-b+)
303	14570	1	27	T T	C C	G G	T T	G T	+	-	Le(a+b-)
304	14580	1	38	A T	C C	G G	T T	T T	+	+	Le(a-b+)
305	14600	1	30	A T	C C	G G	T T	G G	-	+	Le(a-b-)
306	14620	1	28	A T	C C	G G	T T	T T	+	+	Le(a-b+)
307	14640	1	20	A A	C C	G G	C T	T T	+	+	Le(a-b+)
308	14650	2	22	A A	C C	G G	T T	G G	-	+	Le(a-b-)
309	14690	2	23	A T	C C	G G	T T	T T	+	+	Le(a-b+)
310	14710	1	33	A T	C C	G G	T T	T T	+	+	Le(a-b+)
311	14720	2	39	T T	C C	G G	C T	T T	+	-	Le(a+b-)
312	14730	1	28	A T	C C	G G	T T	T T	+	+	Le(a-b+)
313	14750	1	24	A T	C C	G G	T T	T T	+	+	Le(a-b+)
314	14760	2	20	T T	C C	G G	T T	G T	+	-	Le(a+b-)
315	14770	1	35	A T	C C	G G	T T	T T	+	+	Le(a-b+)
316	14790	2	28	A A	C C	G G	T T	T T	+	+	Le(a-b+)
317	14800	1	20	T T	C C	G G	T T	T T	+	-	Le(a+b-)
318	14810	1	57	A A	C C	G G	T T	T T	+	+	Le(a-b+)
319	14820	1	23	T T	C C	G G	T T	T T	+	-	Le(a+b-)
320	14830	1	37	A A	C C	G G	T T	T T	+	+	Le(a-b+)
321	14840	2	42	A T	C C	G G	T T	T T	+	+	Le(a-b+)
322	14860	1	37	A T	C C	G G	T T	T T	+	+	Le(a-b+)
323	14890	1	27	A A	C C	G G	T T	G T	+	+	Le(a-b+)
324	14900	1	33	A A	C C	G G	T T	G T	+	+	Le(a-b+)
325	14910	1	23	A T	C C	G G	T T	T T	+	+	Le(a-b+)
326	14920	1	30	A A	C C	G G	T T	T T	+	+	Le(a-b+)
327	14930	1	31	A A	C C	G G	T T	T T	+	+	Le(a-b+)
328	14950	1	24	A A	C C	G G	T T	T T	+	+	Le(a-b+)
329	14960	1	48	A T	C C	G G	T T	T T	+	+	Le(a-b+)
330	14970	1	28	A A	C C	G G	T T	T T	+	+	Le(a-b+)
331	14980	1	31	A A	C C	G G	T T	T T	+	+	Le(a-b+)
332	14990	2	33	A A	C C	G G	T T	T T	+	+	Le(a-b+)
333	15000	1	24	A T	C C	G G	T T	T T	+	+	Le(a-b+)
334	15010	1	17	A T	C C	G G	T T	G T	+	+	Le(a-b+)
335	15020	1	19	A T	C C	G G	T T	G T	+	+	Le(a-b+)
336	15050	1	42	T T	C C	G G	T T	T T	+	-	Le(a+b-)
337	15060	2	10	A T	C C	G G	T T	T T	+	+	Le(a-b+)
338	15070	1	22	A T	C C	G G	T T	G T	+	+	Le(a-b+)
339	15080	1	35	A T	C C	G G	T T	G T	+	+	Le(a-b+)
340	15100	2	41	A T	C C	G G	T T	T T	+	+	Le(a-b+)
341	15110	1	20	A T	C C	G G	T T	G G	-	+	Le(a-b-)
342	15140	1	47	A A	C C	G G	T T	G T	+	+	Le(a-b+)
343	15160	1	40	A T	C C	G G	T T	T T	+	+	Le(a-b+)
344	15180	1	31	A A	C C	G G	T T	G T	+	+	Le(a-b+)
345	15200	1	25	T T	C C	G G	T T	T T	+	-	Le(a+b-)
346	15210	1	35	A A	C C	G G	T T	G T	+	+	Le(a-b+)
347	15220	1	17	T T	C C	G G	T T	T T	+	-	Le(a+b-)
348	15240	1	38	T T	C C	G G	T T	T T	+	-	Le(a+b-)
349	15250	1	21	A T	C C	G G	T T	G T	+	+	Le(a-b+)
350	15260	1	33	A A	C C	G G	T T	T T	+	+	Le(a-b+)
351	15270	1	44	A T	C C	G G	T T	T T	+	+	Le(a-b+)
352	15280	2	41	A A	C C	G G	T T	T T	+	+	Le(a-b+)
353	15350	1	24	A T	C C	G G	T T	T T	+	+	Le(a-b+)
354	15360	1	21	A T	C C	G G	T T	G T	+	+	Le(a-b+)
355	15380	1	22	A T	C C	G G	T T	G T	+	+	Le(a-b+)
356	15390	1	35	A A	C C	G G	T T	T T	+	+	Le(a-b+)
357	15420	1	34	T T	C C	G G	T T	G G	-	-	Le(a-b-)
358	15510	1	33	A A	C C	G G	T T	G T	+	+	Le(a-b+)
359	15520	1	23	T T	C C	G G	T T	T T	+	-	Le(a+b-)
360	15530	1	30	A T	C C	G G	T T	T T	+	+	Le(a-b+)
361	15670	1	42	T T	C C	G G	T T	T T	+	-	Le(a+b-)
362	15680	2	42	T T	C C	G G	T T	T T	+	-	Le(a+b-)
363	15700	1	24	A T	C C	G G	T T	G T	+	+	Le(a-b+)
364	15720	1	16	A T	C C	G G	C T	T T	+	+	Le(a-b+)
365	15770	1	23	A T	C C	G G	T T	G T	+	+	Le(a-b+)
366	15810	1	27	A T	C C	G G	T T	G G	-	+	Le(a-b-)
367	15820	1	21	A T	C C	G G	T T	T T	+	+	Le(a-b+)
368	15830	1	19	T T	C C	G G	T T	T T	+	-	Le(a+b-)
369	15840	1	35	A A	C C	G G	T T	T T	+	+	Le(a-b+)
370	15860	1	26	A T	C C	G G	T T	T T	+	+	Le(a-b+)
371	15870	1	34	A T	C C	G G	T T	T T	+	+	Le(a-b+)
372	15920	1	42	T T	C C	G G	T T	T T	+	-	Le(a+b-)
373	15970	1	25	A T	C C	G G	T T	T T	+	+	Le(a-b+)
374	16000	1	23	A T	C C	G G	T T	T T	+	+	Le(a-b+)
375	16020	1	23	T T	C C	G G	T T	T T	+	-	Le(a+b-)
376	16050	1	25	A T	C C	G G	C T	T T	+	+	Le(a-b+)
377	16100	1	52	A T	C C	G G	T T	T T	+	+	Le(a-b+)
378	16140	1	40	A A	C C	G G	T T	T T	+	+	Le(a-b+)
379	16160	1	30	T T	C C	G G	T T	G T	+	-	Le(a+b-)
380	16210	1	31	A A	C C	G G	T T	T T	+	+	Le(a-b+)
381	16270	1	28	A T	C C	G G	T T	G T	+	+	Le(a-b+)
382	16300	1	34	A T	C C	G G	T T	T T	+	+	Le(a-b+)
383	16310	1	39	A T	C C	G G	T T	G T	+	+	Le(a-b+)
384	16340	1	19	A A	C C	G G	T T	G T	+	+	Le(a-b+)
385	16350	2	31	A A	C C	G G	T T	T T	+	+	Le(a-b+)
386	16420	1	25	T T	C C	G G	T T	T T	+	-	Le(a+b-)
387	16440	2	21	A T	C C	G G	T T	T T	+	+	Le(a-b+)
388	16450	1	42	A T	C C	G G	T T	T T	+	+	Le(a-b+)
389	16470	1	24	A A	C C	G G	T T	T T	+	+	Le(a-b+)
390	16480	1	17	A T	C C	G G	T T	T T	+	+	Le(a-b+)
391	16490	1	32	T T	C C	G G	T T	G T	+	-	Le(a+b-)
392	16510	1	38	A T	C C	G G	T T	T T	+	+	Le(a-b+)
393	16530	1	17	T T	C C	G G	T T	T T	+	-	Le(a+b-)
394	16540	1	40	T T	C C	G G	T T	G T	+	-	Le(a+b-)
395	16550	1	21	A T	C C	G G	T T	T T	+	+	Le(a-b+)
396	16570	1	30	A T	C T	G G	T T	T T	+	+	Le(a-b+)
397	16610	1	40	A T	C C	G G	T T	T T	+	+	Le(a-b+)
398	16620	1	32	A T	C C	G G	T T	T T	+	+	Le(a-b+)
399	16630	1	22	A T	C C	G G	T T	T T	+	+	Le(a-b+)
400	16650	1	22	A T	C C	G G	T T	T T	+	+	Le(a-b+)
401	16660	1	30	A T	C C	G G	T T	T T	+	+	Le(a-b+)
402	16670	2	19	A T	C C	G G	T T	T T	+	+	Le(a-b+)
403	16700	1	38	A T	C C	G G	T T	G T	+	+	Le(a-b+)
404	16710	1	23	A T	C C	G G	C T	T T	+	+	Le(a-b+)
405	16720	2	21	A T	C C	G G	T T	T T	+	+	Le(a-b+)
406	16730	1	60	A T	C C	G G	T T	T T	+	+	Le(a-b+)
407	16750	1	26	T T	C C	G G	T T	T T	+	-	Le(a+b-)
408	16760	1	23	A A	C C	G G	T T	T T	+	+	Le(a-b+)
409	16770	1	29	A A	C C	G G	C T	T T	+	+	Le(a-b+)
410	16780	1	42	A T	C C	G G	T T	T T	+	+	Le(a-b+)
411	16800	1	26	A T	C C	G G	T T	T T	+	+	Le(a-b+)
412	16810	1	21	A T	C C	G G	T T	G G	-	+	Le(a-b-)
413	16820	1	24	T T	C C	G G	T T	T T	+	-	Le(a+b-)
414	16830	1	16	A T	C C	G G	T T	T T	+	+	Le(a-b+)
415	16840	1	40	A T	C C	G G	T T	T T	+	+	Le(a-b+)
416	16850	1	20	A T	C C	G G	T T	T T	+	+	Le(a-b+)
417	16860	1	30	A T	C C	G G	T T	T T	+	+	Le(a-b+)
418	16870	1	21	A A	C C	G G	T T	G T	+	+	Le(a-b+)
419	16890	1	20	A A	C C	G G	T T	T T	+	+	Le(a-b+)
420	16900	1	43	A A	C C	G G	T T	G T	+	+	Le(a-b+)
421	16910	1	21	T T	C C	G G	T T	G T	+	-	Le(a+b-)
422	16930	1	26	A T	C C	G G	T T	T T	+	+	Le(a-b+)
423	16940	1	40	A A	C C	G G	T T	T T	+	+	Le(a-b+)
424	16950	1	17	A A	C C	G G	C T	T T	+	+	Le(a-b+)
425	16960	1	34	T T	C C	G G	T T	G G	-	-	Le(a-b-)
426	16970	2	31	T T	C C	G G	T T	T T	+	-	Le(a+b-)
427	16990	1	19	A A	C C	G G	T T	T T	+	+	Le(a-b+)
428	17000	1	25	A T	C C	G G	T T	G T	+	+	Le(a-b+)
429	17010	1	24	A T	C C	G G	T T	T T	+	+	Le(a-b+)
430	17020	2	22	T T	C C	G G	T T	G T	+	-	Le(a+b-)
431	17030	1	23	T T	C C	G G	T T	T T	+	-	Le(a+b-)
432	17040	1	27	A T	C C	G G	T T	T T	+	+	Le(a-b+)
433	17050	1	26	A T	C C	G G	T T	T T	+	+	Le(a-b+)
434	17060	1	33	A A	C C	G G	T T	T T	+	+	Le(a-b+)
435	17070	1	43	A A	C C	G G	T T	G T	+	+	Le(a-b+)
436	17080	1	28	T T	C C	G G	T T	T T	+	-	Le(a+b-)
437	17090	1	42	A A	C C	G G	T T	T T	+	+	Le(a-b+)
438	17100	1	37	A A	C C	G G	T T	T T	+	+	Le(a-b+)
439	17110	1	27	T T	C C	G G	T T	G T	+	-	Le(a+b-)
440	17130	2	25	A A	C C	G G	T T	T T	+	+	Le(a-b+)
441	17140	1	25	T T	C C	G G	T T	G T	+	-	Le(a+b-)
442	17150	1	25	A A	C C	G G	T T	G T	+	+	Le(a-b+)
443	17200	1	19	T T	C C	G G	T T	G T	+	-	Le(a+b-)
444	17220	2	23	A T	C C	G G	T T	T T	+	+	Le(a-b+)
445	17240	1	44	A A	C C	G G	T T	T T	+	+	Le(a-b+)
446	17250	1	27	A T	C C	G G	T T	T T	+	+	Le(a-b+)
447	17270	1	31	A T	C C	G G	T T	T T	+	+	Le(a-b+)
448	17290	1	16	A T	C C	G G	T T	T T	+	+	Le(a-b+)
449	17300	1	31	A A	C C	G G	T T	T T	+	+	Le(a-b+)
450	17340	1	48	A T	C C	G G	T T	T T	+	+	Le(a-b+)
451	17350	1	35	A T	C C	G G	T T	T T	+	+	Le(a-b+)
452	17370	1	22	A A	C C	G G	T T	G T	+	+	Le(a-b+)
453	17380	1	35	A T	C C	G G	T T	G T	+	+	Le(a-b+)
454	17390	2	41	T T	C C	G G	T T	G T	+	-	Le(a+b-)
455	17450	2	33	T T	C C	G G	T T	T T	+	-	Le(a+b-)
456	17460	1	22	A T	C C	G G	T T	T T	+	+	Le(a-b+)
457	17480	1	22	A A	C C	G G	T T	G T	+	+	Le(a-b+)
458	17490	1	26	A A	C C	G G	T T	G T	+	+	Le(a-b+)
459	17500	1	44	A T	C C	G G	T T	G T	+	+	Le(a-b+)
460	17520	1	22	A T	C C	G G	T T	T T	+	+	Le(a-b+)
461	17530	1	25	A T	C C	G G	T T	T T	+	+	Le(a-b+)
462	17540	1	14	A T	C C	G G	T T	T T	+	+	Le(a-b+)
463	17560	2	31	A A	C C	G G	T T	G T	+	+	Le(a-b+)
464	17580	1	75	A T	C C	G G	T T	T T	+	+	Le(a-b+)
465	17590	1	34	T T	C C	G G	T T	G T	+	-	Le(a+b-)
466	17600	1	28	A T	C C	G G	T T	G T	+	+	Le(a-b+)
467	17610	1	21	A A	C C	G G	C T	T T	+	+	Le(a-b+)
468	17620	1	45	A A	C C	G G	T T	T T	+	+	Le(a-b+)
469	17660	1	33	A T	C C	G G	T T	G T	+	+	Le(a-b+)
470	17670	1	44	A T	C C	G G	T T	T T	+	+	Le(a-b+)
471	17680	2	34	A T	C C	G G	T T	T T	+	+	Le(a-b+)
472	17690	1	29	A A	C C	G G	T T	G T	+	+	Le(a-b+)
473	17700	1	18	A A	C C	G G	T T	T T	+	+	Le(a-b+)
474	17710	1	31	A A	C C	G G	T T	T T	+	+	Le(a-b+)
475	17720	1	21	A T	C C	G G	T T	T T	+	+	Le(a-b+)
476	17730	1	29	A T	C C	G G	T T	T T	+	+	Le(a-b+)
477	17740	2	21	A T	C C	G G	T T	T T	+	+	Le(a-b+)
478	17750	1	26	A T	C C	G G	T T	T T	+	+	Le(a-b+)
479	17760	1	20	A T	C C	G G	T T	G T	+	+	Le(a-b+)
480	17780	2	36	T T	C C	G G	T T	G T	+	-	Le(a+b-)
481	17790	1	19	A A	C C	G G	T T	T T	+	+	Le(a-b+)
482	17820	1	19	A T	C C	G G	T T	G G	-	+	Le(a-b-)
483	17830	1	37	A A	C C	G G	T T	T T	+	+	Le(a-b+)
484	17840	1	36	A A	C C	G G	T T	G T	+	+	Le(a-b+)
485	17850	2	43	T T	C C	G G	T T	T T	+	-	Le(a+b-)
486	17860	1	29	A T	C C	G G	T T	T T	+	+	Le(a-b+)
487	17880	1	18	A T	C C	G G	T T	T T	+	+	Le(a-b+)
488	17890	1	29	A T	C C	G G	T T	G T	+	+	Le(a-b+)
489	17910	2	32	A A	C C	G G	T T	G T	+	+	Le(a-b+)
490	17950	1	29	A T	C C	G G	T T	T T	+	+	Le(a-b+)
491	17960	1	37	A A	C C	G G	T T	T T	+	+	Le(a-b+)
492	17980	2	30	A A	C C	G G	T T	T T	+	+	Le(a-b+)
493	18060	1	22	A T	C C	G G	T T	T T	+	+	Le(a-b+)
494	18070	2	29	T T	C C	G G	C T	G T	+	-	Le(a+b-)
495	18110	1	46	A T	C C	G G	T T	T T	+	+	Le(a-b+)
496	18120	1	20	A A	C C	G G	T T	G G	-	+	Le(a-b-)
497	18140	1	19	A T	C C	G G	C T	G T	+	+	Le(a-b+)
498	18160	1	29	A T	C C	G G	T T	T T	+	+	Le(a-b+)
499	18170	1	19	A T	C C	G G	T T	G T	+	+	Le(a-b+)
500	18250	1	20	A T	C C	G G	T T	T T	+	+	Le(a-b+)
501	18260	1	64	A A	C C	G G	T T	T T	+	+	Le(a-b+)
502	18270	2	20	T T	C C	G G	T T	G T	+	-	Le(a+b-)
503	18290	1	37	T T	C C	G G	T T	G T	+	-	Le(a+b-)
504	18300	1	32	T T	C C	G G	T T	T T	+	-	Le(a+b-)
505	18320	1	25	A T	C C	G G	T T	G T	+	+	Le(a-b+)
506	18340	2	17	T T	C C	G G	T T	T T	+	-	Le(a+b-)
507	18350	1	38	A A	C C	G G	T T	T T	+	+	Le(a-b+)
508	18360	2	20	A T	C C	G G	T T	T T	+	+	Le(a-b+)
509	18370	1	33	A T	C C	G G	T T	T T	+	+	Le(a-b+)
510	18380	1	24	A A	C C	G G	T T	G T	+	+	Le(a-b+)
511	18420	1	20	A A	C C	G G	T T	T T	+	+	Le(a-b+)
512	18430	1	18	A A	C C	G G	T T	G G	-	+	Le(a-b-)
513	18440	1	21	T T	C C	G G	C T	T T	+	-	Le(a+b-)
514	18460	1	31	A T	C C	G G	T T	G T	+	+	Le(a-b+)
515	18470	1	31	A T	C C	G G	T T	G T	+	+	Le(a-b+)
516	18480	1	27	A A	C C	G G	T T	G G	-	+	Le(a-b-)
517	18490	1	25	A T	C C	G G	T T	G T	+	+	Le(a-b+)
518	18500	2	34	A A	C C	G G	T T	T T	+	+	Le(a-b+)
519	18510	1	20	A T	C C	G G	T T	G T	+	+	Le(a-b+)
520	18520	2	20	T T	C C	G G	T T	G T	+	-	Le(a+b-)
521	18530	1	44	A T	C C	G G	T T	T T	+	+	Le(a-b+)
522	18540	2	33	A A	C C	G G	T T	T T	+	+	Le(a-b+)
523	18550	1	21	A T	C C	G G	T T	G T	+	+	Le(a-b+)
524	18560	1	39	A T	C C	G G	T T	G G	-	+	Le(a-b-)
525	18570	1	27	A A	C C	G G	T T	T T	+	+	Le(a-b+)
526	18580	1	24	A T	C C	G G	T T	T T	+	+	Le(a-b+)
527	18600	1	47	A T	C C	G G	T T	T T	+	+	Le(a-b+)
528	18610	2	41	A A	C C	G G	T T	G T	+	+	Le(a-b+)
529	18640	1	23	A T	C C	G G	T T	T T	+	+	Le(a-b+)
530	18650	1	31	A A	C C	G G	T T	T T	+	+	Le(a-b+)
531	18660	1	29	A A	C C	G G	T T	T T	+	+	Le(a-b+)
532	18680	1	49	T T	C C	G G	T T	G G	-	-	Le(a-b-)
533	18690	1	23	A A	C C	G G	T T	G T	+	+	Le(a-b+)
534	18700	1	35	A T	C C	G G	T T	G T	+	+	Le(a-b+)
535	18720	1	24	A T	C C	G G	T T	T T	+	+	Le(a-b+)
536	18730	2	24	T T	C C	G G	T T	T T	+	-	Le(a+b-)
537	18740	1	43	A A	C C	G G	T T	T T	+	+	Le(a-b+)
538	18750	1	25	A T	C C	G G	C T	T T	+	+	Le(a-b+)
539	18760	2	61	A A	C C	G G	T T	G T	+	+	Le(a-b+)
540	18800	1	48	A T	C C	G G	T T	T T	+	+	Le(a-b+)
541	18810	1	23	T T	C C	G G	T T	T T	+	-	Le(a+b-)
542	18820	1	24	A A	C C	G G	T T	G T	+	+	Le(a-b+)
543	18830	1	37	A A	C C	G G	T T	G T	+	+	Le(a-b+)
544	18840	1	23	T T	C C	G G	T T	G T	+	-	Le(a+b-)
545	18850	1	26	A A	C C	G G	C T	G T	+	+	Le(a-b+)
546	18860	2	24	A T	C T	G G	T T	G T	+	+	Le(a-b+)
547	18870	1	51	A T	C C	G G	T T	T T	+	+	Le(a-b+)
548	18880	1	26	A A	C C	G G	T T	G T	+	+	Le(a-b+)
549	18900	1	10	A T	C C	G G	T T	G T	+	+	Le(a-b+)
550	18910	1	25	A T	C C	G G	C T	T T	+	+	Le(a-b+)
551	18940	1	30	A T	C C	G G	T T	T T	+	+	Le(a-b+)
552	18950	1	47	A A	C T	G G	T T	T T	+	+	Le(a-b+)
553	18960	1	24	T T	C C	G G	T T	T T	+	-	Le(a+b-)
554	18970	1	26	T T	C C	G G	T T	T T	+	-	Le(a+b-)
555	18980	1	37	T T	C C	G G	C T	T T	+	-	Le(a+b-)
556	18990	1	74	A A	C C	G G	T T	T T	+	+	Le(a-b+)
557	19010	1	27	A T	C C	G G	T T	G G	-	+	Le(a-b-)
558	19120	1	32	A A	C C	G G	T T	G T	+	+	Le(a-b+)
559	19130	2	38	A A	C C	G G	T T	T T	+	+	Le(a-b+)
560	19170	2	32	A T	C C	G G	T T	G T	+	+	Le(a-b+)
561	19190	2	19	A T	C C	G G	T T	G T	+	+	Le(a-b+)
562	19210	2	31	A A	C C	G G	T T	T T	+	+	Le(a-b+)
563	19230	1	27	A T	C C	G G	T T	G T	+	+	Le(a-b+)
564	19240	2	30	A T	C C	G G	T T	T T	+	+	Le(a-b+)
565	19250	1	21	A T	C C	G G	T T	G T	+	+	Le(a-b+)
566	19260	2	31	A A	C C	G G	T T	T T	+	+	Le(a-b+)
567	19270	2	48	A T	C C	G G	T T	T T	+	+	Le(a-b+)
568	19280	1	49	T T	C C	G G	T T	T T	+	-	Le(a+b-)
569	19290	2	31	T T	C C	G G	T T	G T	+	-	Le(a+b-)
570	19300	1	23	A T	C C	G G	T T	G T	+	+	Le(a-b+)
571	19310	1	17	A T	C C	G G	T T	G G	-	+	Le(a-b-)
572	19330	2	18	A A	C C	G G	T T	G T	+	+	Le(a-b+)
573	19340	1	23	A T	C C	G G	T T	T T	+	+	Le(a-b+)
574	19350	2	18	A A	C C	G G	T T	T T	+	+	Le(a-b+)
575	19360	2	45	A A	C C	G G	T T	G T	+	+	Le(a-b+)
576	19370	1	49	A T	C C	G G	T T	T T	+	+	Le(a-b+)
577	19380	2	23	A T	C C	G G	T T	T T	+	+	Le(a-b+)
578	19390	2	26	A T	C C	G G	T T	T T	+	+	Le(a-b+)
579	19400	1	22	A A	C C	G G	T T	T T	+	+	Le(a-b+)
580	19410	1	36	A T	C C	G G	T T	T T	+	+	Le(a-b+)
581	19420	1	29	T T	C C	G G	T T	G T	+	-	Le(a+b-)
582	19430	1	32	A T	C C	G G	T T	T T	+	+	Le(a-b+)
583	19450	1	21	T T	C C	G G	T T	G T	+	-	Le(a+b-)
584	19460	1	27	A A	C C	G G	T T	T T	+	+	Le(a-b+)
585	19500	1	47	A T	C C	G G	T T	G T	+	+	Le(a-b+)
586	19510	1	25	A A	C C	G G	T T	G T	+	+	Le(a-b+)
587	19530	1	46	T T	C C	G G	C T	T T	+	-	Le(a+b-)
588	19540	1	34	A T	C C	G G	T T	T T	+	+	Le(a-b+)
589	19560	1	21	A A	C C	G G	T T	G T	+	+	Le(a-b+)
590	19570	1	24	A A	C C	G G	T T	G T	+	+	Le(a-b+)
591	19580	2	31	A T	C C	G G	T T	T T	+	+	Le(a-b+)
592	19640	1	23	A A	C C	G G	T T	T T	+	+	Le(a-b+)
593	19670	2	27	A A	C C	G G	T T	G T	+	+	Le(a-b+)
594	19680	1	34	T T	C C	G G	T T	T T	+	-	Le(a+b-)
595	19700	2	41	A T	C C	G G	T T	T T	+	+	Le(a-b+)
596	19710	2	20	A T	C C	G G	C T	T T	+	+	Le(a-b+)
597	19730	1	35	A T	C C	G G	C T	G T	+	+	Le(a-b+)
598	19740	2	52	A T	C C	G G	T T	G T	+	+	Le(a-b+)
599	19750	1	20	A T	C C	G G	C T	T T	+	+	Le(a-b+)
600	19790	1	60	A T	C C	G G	T T	T T	+	+	Le(a-b+)
601	19800	2	31	A A	C C	G G	T T	T T	+	+	Le(a-b+)
602	19810	1	29	A T	C C	G G	T T	T T	+	+	Le(a-b+)
603	19830	1	19	A A	C C	G G	T T	G T	+	+	Le(a-b+)
604	19840	2	23	A T	C C	G G	T T	G T	+	+	Le(a-b+)
605	19850	1	26	A A	C C	G G	T T	G G	-	+	Le(a-b-)
606	19860	1	35	A T	C C	G G	T T	G T	+	+	Le(a-b+)
607	19920	1	49	A A	C C	G G	T T	T T	+	+	Le(a-b+)
608	19930	1	32	A A	C C	G G	C T	T T	+	+	Le(a-b+)
609	19940	2	28	A A	C C	G G	T T	T T	+	+	Le(a-b+)
610	19950	1	38	A T	C C	G G	C T	T T	+	+	Le(a-b+)
611	19960	1	21	A T	C C	G G	T T	T T	+	+	Le(a-b+)
612	19980	1	42	A T	C C	G G	T T	G T	+	+	Le(a-b+)
613	19990	1	42	A T	C C	G G	T T	T T	+	+	Le(a-b+)
614	20010	2	30	A T	C C	G G	T T	G T	+	+	Le(a-b+)
615	20020	1	45	A T	C C	G G	T T	T T	+	+	Le(a-b+)
616	20030	1	27	A T	C C	G G	T T	G G	-	+	Le(a-b-)
617	20050	1	25	A T	C C	G G	T T	T T	+	+	Le(a-b+)
618	20060	1	28	A T	C C	G G	T T	T T	+	+	Le(a-b+)
619	20070	1	24	T T	C C	G G	T T	T T	+	-	Le(a+b-)
620	20080	1	28	T T	C C	G G	T T	T T	+	-	Le(a+b-)
621	20100	1	38	A T	C C	G G	T T	G T	+	+	Le(a-b+)
622	20110	1	33	A T	C C	G G	T T	T T	+	+	Le(a-b+)
623	20130	2	24	A A	C C	G G	T T	T T	+	+	Le(a-b+)
624	20150	1	30	T T	C C	G G	T T	G T	+	-	Le(a+b-)
625	20180	1	32	A A	C C	G G	T T	G T	+	+	Le(a-b+)
626	20190	1	24	A T	C C	G G	T T	G T	+	+	Le(a-b+)
627	20210	1	35	A A	C C	G G	T T	T T	+	+	Le(a-b+)
628	20220	1	37	A T	C C	G G	T T	G T	+	+	Le(a-b+)
629	20230	1	28	A T	C C	G G	T T	T T	+	+	Le(a-b+)
630	20240	1	30	A A	C C	G G	T T	G T	+	+	Le(a-b+)
631	20270	1	37	A T	C C	G G	T T	T T	+	+	Le(a-b+)
632	20290	1	21	A T	C C	G G	T T	G G	-	+	Le(a-b-)
633	20300	2	26	A T	C C	G G	T T	T T	+	+	Le(a-b+)
634	20310	1	37	A A	C C	G G	T T	T T	+	+	Le(a-b+)
635	20320	1	55	A T	C C	G G	T T	T T	+	+	Le(a-b+)
636	20330	2	22	A T	C C	G G	T T	G T	+	+	Le(a-b+)
637	20350	2	24	A T	C C	G G	T T	T T	+	+	Le(a-b+)
638	20360	1	32	A T	C C	G G	T T	G G	-	+	Le(a-b-)
639	20370	1	31	A T	C C	G G	C T	T T	+	+	Le(a-b+)
640	20380	1	40	A T	C C	G G	T T	T T	+	+	Le(a-b+)
641	20390	1	35	T T	C C	G G	T T	T T	+	-	Le(a+b-)
642	20410	1	33	A T	C C	G G	T T	T T	+	+	Le(a-b+)
643	20420	2	24	A A	C C	G G	C T	T T	+	+	Le(a-b+)
644	20460	1	40	A A	C C	G G	C T	T T	+	+	Le(a-b+)
645	20490	1	54	A T	C C	G G	T T	T T	+	+	Le(a-b+)
646	20500	1	24	A T	C C	G G	T T	G T	+	+	Le(a-b+)
647	20510	2	28	A A	C C	G G	T T	G T	+	+	Le(a-b+)
648	20540	1	39	A T	C C	G G	T T	T T	+	+	Le(a-b+)
649	20550	1	29	T T	C C	G G	T T	G T	+	-	Le(a+b-)
650	20560	2	34	T T	C C	G G	T T	T T	+	-	Le(a+b-)
651	20570	1	42	A A	C T	G G	T T	T T	+	+	Le(a-b+)
652	20600	1	27	T T	C C	G G	T T	G T	+	-	Le(a+b-)
653	20620	1	18	A A	C C	G G	T T	G T	+	+	Le(a-b+)
654	20640	1	40	A T	C C	G G	T T	T T	+	+	Le(a-b+)
655	20670	1	30	A A	C C	G G	T T	G T	+	+	Le(a-b+)
656	20680	1	27	A T	C C	G G	T T	T T	+	+	Le(a-b+)
657	20690	1	19	A T	C C	G G	T T	G T	+	+	Le(a-b+)
658	20720	1	36	A A	C C	G G	T T	T T	+	+	Le(a-b+)
659	20730	2	24	A T	C C	G G	C T	G T	+	+	Le(a-b+)
660	20770	1	36	A A	C C	G G	T T	T T	+	+	Le(a-b+)
661	20780	1	22	T T	C C	G G	T T	G G	-	-	Le(a-b-)
662	20800	2	45	A A	C C	G G	T T	T T	+	+	Le(a-b+)
663	20830	1	15	A A	C C	G G	T T	T T	+	+	Le(a-b+)
664	20840	1	37	A T	C C	G G	T T	T T	+	+	Le(a-b+)
665	20850	2	31	A T	C C	G G	T T	T T	+	+	Le(a-b+)
666	20860	1	25	T T	C C	G G	T T	T T	+	-	Le(a+b-)
667	20870	1	19	A A	C C	G G	T T	G T	+	+	Le(a-b+)
668	20890	2	21	A A	C C	G G	T T	T T	+	+	Le(a-b+)
669	20910	1	30	A T	C C	G G	T T	T T	+	+	Le(a-b+)
670	20920	1	36	A A	C C	G G	T T	G T	+	+	Le(a-b+)
671	20940	2	42	A T	C C	G G	T T	T T	+	+	Le(a-b+)
672	20950	1	35	A A	C C	G G	T T	G T	+	+	Le(a-b+)
673	20960	1	29	A A	C C	G G	C T	T T	+	+	Le(a-b+)

## Sheet: HC SNP
No.	individual ID	gender	age (year)	rs1047781 (A385T)	rs1800028 (C571T)	rs1800030 (G849A)	rs812936 (T202C)	rs28362459 (T59G)	Lewis status	secretor status	serotype
1	301	1	24	A A	C C	G G	T T	T T	+	+	Le(a-b+)
2	302	2	21	A A	C C	G G	T T	G T	+	+	Le(a-b+)
3	303	2	18	T T	C C	G G	T T	G G	-	-	Le(a-b-)
4	304	1	19	A A	C C	G G	T T	T T	+	+	Le(a-b+)
5	305	1	29	A A	C C	G G	T T	G G	-	+	Le(a-b-)
6	306	1	21	A T	C C	G G	T T	T T	+	+	Le(a-b+)
7	307	1	20	A A	C C	G G	T T	T T	+	+	Le(a-b+)
8	308	2	19	A T	C C	G G	T T	T T	+	+	Le(a-b+)
9	309	2	18	A A	C C	G G	T T	T T	+	+	Le(a-b+)
10	310	2	21	A A	C C	G G	T T	G T	+	+	Le(a-b+)
11	311	1	34	T T	C C	G G	T T	G T	+	-	Le(a+b-)
12	312	1	45	A T	C C	G G	T T	T T	+	+	Le(a-b+)
13	313	2	20	A A	C C	G G	T T	G T	+	+	Le(a-b+)
14	314	1	18	A T	C C	G G	T T	G T	+	+	Le(a-b+)
15	315	2	49	A T	C C	G G	T T	T T	+	+	Le(a-b+)
16	316	1	24	A A	C C	G G	T T	T T	+	+	Le(a-b+)
17	317	2	24	A A	C C	G G	T T	T T	+	+	Le(a-b+)
18	318	1	20	T T	C C	G G	T T	G T	+	-	Le(a+b-)
19	319	1	23	A A	C C	G G	T T	T T	+	+	Le(a-b+)
20	320	1	42	A T	C C	G G	C T	T T	+	+	Le(a-b+)
21	321	2	40	A T	C C	G G	T T	T T	+	+	Le(a-b+)
22	322	1	48	A T	C C	G G	T T	T T	+	+	Le(a-b+)
23	324	2	19	A T	C C	G G	T T	G T	+	+	Le(a-b+)
24	325	1	44	A T	C C	G G	T T	G T	+	+	Le(a-b+)
25	326	2	27	A T	C C	G G	T T	T T	+	+	Le(a-b+)
26	327	2	18	T T	C C	G G	T T	G T	+	-	Le(a+b-)
27	328	1	19	T T	C C	G G	T T	G T	+	-	Le(a+b-)
28	330	1	30	A T	C C	G G	T T	T T	+	+	Le(a-b+)
29	331	2	43	A T	C C	G G	T T	G T	+	+	Le(a-b+)
30	332	1	19	T T	C C	G G	T T	G T	+	-	Le(a+b-)
31	333	2	24	A T	C C	G G	T T	G T	+	+	Le(a-b+)
32	335	1	19	A A	C C	G G	T T	T T	+	+	Le(a-b+)
33	336	1	30	A A	C C	G G	T T	T T	+	+	Le(a-b+)
34	337	1	25	A T	C C	G G	T T	G G	-	+	Le(a-b-)
35	338	1	35	T T	C C	G G	T T	G T	+	-	Le(a+b-)
36	339	1	40	T T	C C	G G	T T	T T	+	-	Le(a+b-)
37	340	2	19	A T	C C	G G	T T	G T	+	+	Le(a-b+)
38	341	1	31	A T	C C	G G	C T	T T	+	+	Le(a-b+)
39	342	1	23	A T	C C	G G	T T	G T	+	+	Le(a-b+)
40	343	2	21	A A	C C	G G	T T	T T	+	+	Le(a-b+)
41	344	1	19	A T	C C	G G	T T	T T	+	+	Le(a-b+)
42	345	1	26	A T	C C	G G	T T	T T	+	+	Le(a-b+)
43	347	1	20	A T	C C	G G	T T	T T	+	+	Le(a-b+)
44	348	1	35	A T	C C	G G	T T	G T	+	+	Le(a-b+)
45	349	2	22	A T	C C	G G	T T	G T	+	+	Le(a-b+)
46	350	1	32	A A	C C	G G	T T	T T	+	+	Le(a-b+)
47	351	1	30	T T	C C	G G	T T	G T	+	-	Le(a+b-)
48	352	1	23	T T	C C	G G	T T	T T	+	-	Le(a+b-)
49	353	2	24	A T	C C	G G	T T	G T	+	+	Le(a-b+)
50	354	2	23	A T	C C	G G	T T	T T	+	+	Le(a-b+)
51	355	1	44	A T	C C	G G	T T	T T	+	+	Le(a-b+)
52	356	1	22	A T	C C	G G	T T	T T	+	+	Le(a-b+)
53	357	1	26	T T	C C	G G	T T	T T	+	-	Le(a+b-)
54	358	1	31	A A	C C	G G	T T	T T	+	+	Le(a-b+)
55	359	1	33	A A	C C	G G	T T	T T	+	+	Le(a-b+)
56	360	1	33	A T	C C	G G	C T	T T	+	+	Le(a-b+)
57	361	1	23	T T	C C	G G	T T	G T	+	-	Le(a+b-)
58	362	2	30	A A	C C	G G	T T	T T	+	+	Le(a-b+)
59	363	1	39	A T	C C	G G	T T	T T	+	+	Le(a-b+)
60	364	1	32	A A	C C	G G	T T	G T	+	+	Le(a-b+)
61	365	2	50	A T	C C	G G	T T	G T	+	+	Le(a-b+)
62	366	2	24	T T	C C	G G	T T	G G	-	-	Le(a-b-)
63	368	2	28	A A	C C	G G	T T	G T	+	+	Le(a-b+)
64	369	1	28	A T	C C	G G	T T	T T	+	+	Le(a-b+)
65	370	1	25	A T	C C	G G	T T	G T	+	+	Le(a-b+)
66	371	2	19	T T	C C	G G	T T	G T	+	-	Le(a+b-)
67	372	2	20	A T	C C	G G	T T	T T	+	+	Le(a-b+)
68	373	2	25	A A	C C	G G	T T	G T	+	+	Le(a-b+)
69	374	1	32	A A	C C	G G	T T	T T	+	+	Le(a-b+)
70	375	2	18	T T	C C	G G	T T	G T	+	-	Le(a+b-)
71	376	2	41	A T	C C	G G	T T	G T	+	+	Le(a-b+)
72	377	2	18	A T	C C	G G	T T	G T	+	+	Le(a-b+)
73	380	1	18	T T	C C	G G	T T	G T	+	-	Le(a+b-)
74	381	2	32	A T	C C	G G	T T	G T	+	+	Le(a-b+)
75	385	2	50	A T	C C	G G	T T	T T	+	+	Le(a-b+)
76	387	1	36	T T	C C	G G	T T	G T	+	-	Le(a+b-)
77	388	1	24	T T	C C	G G	T T	G G	-	-	Le(a-b-)
78	389	2	39	A A	C C	G A	T T	G T	+	+	Le(a-b+)
79	390	2	20	T T	C C	G G	T T	T T	+	-	Le(a+b-)
80	391	2	20	A T	C C	G G	T T	G G	-	+	Le(a-b-)
81	393	1	31	A T	C C	G G	T T	T T	+	+	Le(a-b+)
82	394	2	23	A T	C C	G G	T T	T T	+	+	Le(a-b+)
83	395	2	23	A T	C C	G G	T T	G T	+	+	Le(a-b+)
84	396	1	34	T T	C C	G G	T T	T T	+	-	Le(a+b-)
85	399	1	27	A T	C C	G G	T T	G T	+	+	Le(a-b+)
86	400	1	25	A T	C C	G G	T T	T T	+	+	Le(a-b+)
87	401	2	31	A T	C C	G G	T T	T T	+	+	Le(a-b+)
88	402	2	23	A A	C C	G G	T T	T T	+	+	Le(a-b+)
89	403	1	25	A A	C C	G G	C T	T T	+	+	Le(a-b+)
90	404	2	21	A T	C C	G G	T T	T T	+	+	Le(a-b+)
91	405	1	22	A A	C C	G G	T T	G T	+	+	Le(a-b+)
92	406	1	30	A T	C C	G G	T T	T T	+	+	Le(a-b+)
93	407	1	40	T T	C C	G G	T T	T T	+	-	Le(a+b-)
94	408	1	18	A A	C C	G G	C T	G T	+	+	Le(a-b+)
95	409	1	31	A T	C C	G G	T T	T T	+	+	Le(a-b+)
96	410	2	21	A A	C C	G G	T T	G G	-	+	Le(a-b-)
97	411	2	50	A T	C C	G G	T T	T T	+	+	Le(a-b+)
98	412	2	19	A T	C C	G G	T T	G T	+	+	Le(a-b+)
99	413	1	18	A A	C C	G G	T T	G T	+	+	Le(a-b+)
100	414	1	40	A T	C C	G G	C T	T T	+	+	Le(a-b+)
101	415	1	42	A T	C C	G G	T T	T T	+	+	Le(a-b+)
102	416	2	20	A T	C C	G G	T T	G T	+	+	Le(a-b+)
103	418	1	19	T T	C C	G G	T T	T T	+	-	Le(a+b-)
104	419	2	38	A T	C C	G G	T T	T T	+	+	Le(a-b+)
105	420	1	19	A T	C T	G G	T T	T T	+	+	Le(a-b+)
106	421	2	34	T T	C C	G G	T T	T T	+	-	Le(a+b-)
107	422	2	21	A A	C C	G G	T T	G T	+	+	Le(a-b+)
108	424	1	32	A A	C C	G G	T T	T T	+	+	Le(a-b+)
109	427	2	19	A T	C C	G G	T T	T T	+	+	Le(a-b+)
110	428	2	22	A T	C C	G G	C T	G G	-	+	Le(a-b-)
111	429	1	34	A A	C C	G G	T T	T T	+	+	Le(a-b+)
112	430	2	38	A A	C C	G G	C T	G T	+	+	Le(a-b+)
113	432	2	26	A T	C C	G G	T T	G T	+	+	Le(a-b+)
114	433	1	23	T T	C C	G G	T T	G T	+	-	Le(a+b-)
115	434	2	18	A T	C C	G G	T T	T T	+	+	Le(a-b+)
116	435	1	39	A A	C T	G G	T T	T T	+	+	Le(a-b+)
117	436	1	25	A A	C C	G G	T T	G T	+	+	Le(a-b+)
118	437	1	19	A T	C C	G G	T T	T T	+	+	Le(a-b+)
119	439	1	34	A T	C C	G G	T T	G T	+	+	Le(a-b+)
120	440	1	22	A A	C C	G G	T T	T T	+	+	Le(a-b+)
121	441	2	21	A T	C C	G G	T T	T T	+	+	Le(a-b+)
122	444	2	18	A T	C C	G G	T T	T T	+	+	Le(a-b+)
123	445	1	19	A T	C C	G G	T T	T T	+	+	Le(a-b+)
124	446	2	19	A T	C C	G G	C T	T T	+	+	Le(a-b+)
125	448	1	20	T T	C C	G G	T T	T T	+	-	Le(a+b-)
126	449	2	20	A A	C C	G G	T T	T T	+	+	Le(a-b+)
127	450	2	18	T T	C C	G G	T T	G T	+	-	Le(a+b-)
128	451	1	42	A T	C C	G G	T T	G T	+	+	Le(a-b+)
129	452	1	30	A A	C C	G G	C T	T T	+	+	Le(a-b+)
130	453	2	20	A A	C C	G G	T T	T T	+	+	Le(a-b+)
131	454	1	19	T T	C C	G G	T T	G T	+	-	Le(a+b-)
132	455	2	19	T T	C C	G G	T T	T T	+	-	Le(a+b-)
133	456	1	19	T T	C C	G G	T T	T T	+	-	Le(a+b-)
134	457	2	25	T T	C C	G G	T T	T T	+	-	Le(a+b-)
135	458	2	21	A T	C C	G G	T T	T T	+	+	Le(a-b+)
136	459	1	19	T T	C C	G G	T T	G G	-	-	Le(a-b-)
137	460	1	23	A T	C C	G G	T T	T T	+	+	Le(a-b+)
138	461	2	19	A T	C C	G G	T T	T T	+	+	Le(a-b+)
139	462	1	23	A A	C C	G G	T T	T T	+	+	Le(a-b+)
140	463	2	23	A T	C C	G G	T T	G T	+	+	Le(a-b+)
141	465	1	48	A T	C C	G G	T T	G G	-	+	Le(a-b-)
142	466	2	24	A T	C C	G G	T T	G T	+	+	Le(a-b+)
143	468	1	44	A T	C C	G G	T T	G T	+	+	Le(a-b+)
144	469	1	35	A T	C C	G G	T T	T T	+	+	Le(a-b+)
145	470	2	24	T T	C C	G G	T T	G T	+	-	Le(a+b-)
146	471	1	21	T T	C C	G G	T T	T T	+	-	Le(a+b-)
147	472	1	22	A A	C C	G G	T T	T T	+	+	Le(a-b+)
148	474	1	18	T T	C C	G G	T T	T T	+	-	Le(a+b-)
149	475	1	18	A T	C C	G G	T T	T T	+	+	Le(a-b+)
150	477	1	41	A T	C C	G G	T T	T T	+	+	Le(a-b+)
151	478	2	18	A A	C C	G G	T T	G T	+	+	Le(a-b+)
152	479	1	27	A T	C C	G G	T T	G T	+	+	Le(a-b+)
153	480	2	19	A T	C C	G G	T T	G G	-	+	Le(a-b-)
154	481	2	24	T T	C C	G G	T T	G T	+	-	Le(a+b-)
155	482	1	21	A A	C C	G G	T T	T T	+	+	Le(a-b+)
156	483	2	25	A A	C C	G G	T T	T T	+	+	Le(a-b+)
157	485	2	19	A A	C C	G G	T T	T T	+	+	Le(a-b+)
158	486	1	20	A T	C C	G G	T T	G G	-	+	Le(a-b-)
159	488	1	19	A T	C C	G G	T T	T T	+	+	Le(a-b+)
160	489	1	22	A T	C C	G G	T T	T T	+	+	Le(a-b+)
161	490	2	31	A T	C C	G G	T T	T T	+	+	Le(a-b+)
162	492	1	27	A A	C C	G G	T T	T T	+	+	Le(a-b+)
163	493	2	18	A T	C C	G G	T T	G T	+	+	Le(a-b+)
164	494	2	20	A T	C C	G G	T T	G T	+	+	Le(a-b+)
165	495	2	19	A T	C C	G G	T T	G T	+	+	Le(a-b+)
166	496	1	20	A T	C C	G G	T T	G T	+	+	Le(a-b+)
167	497	2	18	A T	C C	G G	C T	T T	+	+	Le(a-b+)
168	498	2	18	A T	C C	G G	T T	T T	+	+	Le(a-b+)
169	499	1	35	T T	C C	G G	T T	G T	+	-	Le(a+b-)
170	500	1	35	T T	C C	G G	T T	T T	+	-	Le(a+b-)
171	501	1	22	A T	C C	G G	T T	T T	+	+	Le(a-b+)
172	503	1	38	A T	C C	G G	T T	G T	+	+	Le(a-b+)
173	504	2	37	T T	C C	G G	T T	G T	+	-	Le(a+b-)
174	505	1	43	A A	C C	G G	T T	T T	+	+	Le(a-b+)
175	507	1	18	A A	C C	G A	T T	G G	-	+	Le(a-b-)
176	508	1	20	A A	C C	G G	T T	G T	+	+	Le(a-b+)
177	509	2	22	A A	C C	G G	T T	G T	+	+	Le(a-b+)
178	511	1	20	A T	C C	G G	T T	T T	+	+	Le(a-b+)
179	513	1	39	A A	C C	G G	T T	G G	-	+	Le(a-b-)
180	516	1	20	A A	C C	G G	T T	T T	+	+	Le(a-b+)
181	517	2	23	A A	C C	G G	T T	T T	+	+	Le(a-b+)
182	518	2	23	T T	C C	G G	T T	G T	+	-	Le(a+b-)
183	519	1	23	A A	C C	G G	T T	T T	+	+	Le(a-b+)
184	523	2	37	A T	C C	G G	T T	T T	+	+	Le(a-b+)
185	525	1	22	A T	C C	G G	T T	T T	+	+	Le(a-b+)
186	526	1	26	A A	C C	G G	T T	T T	+	+	Le(a-b+)
187	527	1	21	A A	C C	G G	T T	T T	+	+	Le(a-b+)
188	528	1	27	A T	C C	G G	T T	T T	+	+	Le(a-b+)
189	529	2	48	A T	C C	G G	T T	G T	+	+	Le(a-b+)
190	531	1	22	A T	C C	G G	C T	T T	+	+	Le(a-b+)
191	532	1	23	A A	C C	G G	C T	T T	+	+	Le(a-b+)
192	533	1	25	A A	C C	G G	T T	T T	+	+	Le(a-b+)
193	534	2	27	A T	C C	G G	T T	T T	+	+	Le(a-b+)
194	536	2	23	A T	C C	G G	T T	T T	+	+	Le(a-b+)
195	538	1	21	A T	C C	G G	T T	T T	+	+	Le(a-b+)
196	540	1	27	A T	C C	G G	C T	G T	+	+	Le(a-b+)
197	541	2	22	T T	C C	G G	T T	G T	+	-	Le(a+b-)
198	542	2	22	A A	C C	G G	C T	G T	+	+	Le(a-b+)
199	549	1	26	T T	C C	G G	T T	G G	-	-	Le(a-b-)
200	550	2	30	A A	C C	G G	T T	T T	+	+	Le(a-b+)
201	554	2	19	A T	C C	G G	T T	G T	+	+	Le(a-b+)
202	557	2	31	A A	C C	G G	T T	T T	+	+	Le(a-b+)
203	559	1	33	A A	C C	G G	T T	T T	+	+	Le(a-b+)
204	561	1	22	A A	C C	G G	T T	T T	+	+	Le(a-b+)
205	562	1	25	A A	C C	G G	T T	G T	+	+	Le(a-b+)
206	564	2	36	A A	C C	G G	T T	T T	+	+	Le(a-b+)
207	567	1	45	A A	C C	G G	T T	G T	+	+	Le(a-b+)
208	569	1	28	A T	C C	G G	T T	G G	-	+	Le(a-b-)
209	571	1	24	A A	C C	G G	T T	G T	+	+	Le(a-b+)
210	572	1	33	A T	C C	G G	T T	G T	+	+	Le(a-b+)
211	573	2	42	A T	C C	G G	T T	G T	+	+	Le(a-b+)
212	574	1	30	T T	C C	G G	T T	T T	+	-	Le(a+b-)
213	575	2	37	T T	C C	G G	T T	T T	+	-	Le(a+b-)
214	576	1	19	A T	C C	G G	T T	T T	+	+	Le(a-b+)
215	577	2	30	A T	C C	G G	T T	T T	+	+	Le(a-b+)
216	578	1	26	T T	C C	G G	T T	T T	+	-	Le(a+b-)
217	579	1	20	A T	C C	G G	T T	G T	+	+	Le(a-b+)
218	582	1	23	A A	C C	G G	T T	G T	+	+	Le(a-b+)
219	587	1	21	T T	C C	G G	T T	T T	+	-	Le(a+b-)
220	589	2	22	A T	C C	G G	T T	T T	+	+	Le(a-b+)
221	592	2	18	A T	C C	G G	T T	T T	+	+	Le(a-b+)
222	593	2	31	A T	C C	G G	T T	T T	+	+	Le(a-b+)
223	594	1	26	A T	C C	G G	T T	T T	+	+	Le(a-b+)
224	596	2	22	T T	C C	G G	T T	T T	+	-	Le(a+b-)
225	597	1	20	A T	C C	G G	T T	G T	+	+	Le(a-b+)
226	598	1	31	T T	C C	G G	T T	G T	+	-	Le(a+b-)
227	599	2	44	T T	C C	G G	T T	G T	+	-	Le(a+b-)
228	600	2	21	A A	C C	G G	T T	T T	+	+	Le(a-b+)
229	601	1	22	A A	C C	G G	T T	T T	+	+	Le(a-b+)
230	602	2	23	A T	C C	G G	T T	T T	+	+	Le(a-b+)
231	603	2	24	T T	C C	G G	T T	T T	+	-	Le(a+b-)
232	604	2	26	A T	C C	G G	T T	T T	+	+	Le(a-b+)
233	607	1	27	A T	C C	G G	T T	G T	+	+	Le(a-b+)
234	608	1	25	A T	C C	G G	T T	T T	+	+	Le(a-b+)
235	609	2	21	T T	C C	G G	T T	G T	+	-	Le(a+b-)
236	610	2	23	A A	C C	G G	T T	T T	+	+	Le(a-b+)
237	611	2	21	A A	C C	G G	T T	T T	+	+	Le(a-b+)
238	614	1	18	A T	C C	G G	T T	T T	+	+	Le(a-b+)
239	616	1	32	A T	C C	G G	T T	T T	+	+	Le(a-b+)
240	617	1	25	T T	C C	G G	T T	T T	+	-	Le(a+b-)
241	618	1	25	A T	C C	G G	T T	T T	+	+	Le(a-b+)
242	634	2	22	A A	C C	G G	T T	T T	+	+	Le(a-b+)
243	646	2	20	A T	C C	G G	T T	G T	+	+	Le(a-b+)
244	648	1	23	A A	C C	G G	T T	G T	+	+	Le(a-b+)
245	649	1	26	T T	C C	G G	C T	T T	+	-	Le(a+b-)
246	651	1	26	A T	C C	G G	C T	T T	+	+	Le(a-b+)
247	652	1	25	A T	C C	G G	T T	G T	+	+	Le(a-b+)
248	656	1	22	A A	C C	G G	T T	T T	+	+	Le(a-b+)
249	659	2	24	A T	C C	G G	T T	G T	+	+	Le(a-b+)
250	660	1	32	A T	C C	G G	T T	T T	+	+	Le(a-b+)
251	664	1	39	T T	C C	G G	T T	T T	+	-	Le(a+b-)
252	666	2	27	A T	C C	G G	T T	T T	+	+	Le(a-b+)
253	669	1	24	T T	C C	G G	T T	G T	+	-	Le(a+b-)
254	670	1	32	A T	C C	G G	T T	T T	+	+	Le(a-b+)
255	671	1	26	A A	C C	G G	T T	T T	+	+	Le(a-b+)
256	674	2	30	A A	C C	G G	T T	G T	+	+	Le(a-b+)
257	678	1	30	A T	C C	G G	C T	T T	+	+	Le(a-b+)
258	679	1	18	A A	C C	G G	T T	G T	+	+	Le(a-b+)
259	681	1	38	A A	C C	G G	T T	T T	+	+	Le(a-b+)
260	685	1	23	T T	C C	G G	T T	T T	+	-	Le(a+b-)
261	686	1	31	A A	C C	G G	C T	G T	+	+	Le(a-b+)
262	687	1	31	A A	C C	G G	T T	T T	+	+	Le(a-b+)
263	688	2	30	A A	C C	G G	T T	T T	+	+	Le(a-b+)
264	690	1	36	A A	C C	G G	T T	T T	+	+	Le(a-b+)
265	691	1	38	A T	C C	G G	T T	G T	+	+	Le(a-b+)
266	692	1	36	A A	C C	G G	T T	T T	+	+	Le(a-b+)
267	693	1	33	A T	C C	G G	T T	T T	+	+	Le(a-b+)
268	696	1	33	A T	C C	G G	T T	G G	-	+	Le(a-b-)
269	697	1	26	A T	C C	G G	T T	T T	+	+	Le(a-b+)
270	698	1	18	T T	C C	G G	T T	G T	+	-	Le(a+b-)
271	700	1	30	A A	C C	G G	T T	T T	+	+	Le(a-b+)
272	701	1	41	T T	C C	G G	T T	T T	+	-	Le(a+b-)
273	702	1	24	T T	C C	G G	T T	G T	+	-	Le(a+b-)
274	704	1	33	T T	C C	G G	T T	T T	+	-	Le(a+b-)
275	705	1	26	T T	C C	G G	T T	G T	+	-	Le(a+b-)
276	706	1	27	A T	C C	G G	T T	T T	+	+	Le(a-b+)
277	707	1	22	T T	C C	G G	T T	G G	-	-	Le(a-b-)
278	708	1	29	A T	C C	G G	T T	T T	+	+	Le(a-b+)
279	709	1	18	A T	C C	G G	T T	T T	+	+	Le(a-b+)
280	710	2	38	T T	C C	G G	T T	G T	+	-	Le(a+b-)
281	711	1	20	A A	C C	G G	T T	T T	+	+	Le(a-b+)
282	712	1	24	T T	C C	G G	T T	T T	+	-	Le(a+b-)
283	715	1	27	A T	C C	G G	T T	T T	+	+	Le(a-b+)
284	716	1	26	A A	C C	G G	T T	G T	+	+	Le(a-b+)
285	717	1	31	A A	C C	G G	T T	G G	-	+	Le(a-b-)
286	718	2	29	A T	C C	G G	T T	T T	+	+	Le(a-b+)
287	719	2	30	A T	C C	G G	T T	T T	+	+	Le(a-b+)
288	720	1	24	A T	C C	G G	T T	T T	+	+	Le(a-b+)
289	721	1	28	A T	C C	G G	T T	G T	+	+	Le(a-b+)
290	724	1	37	A A	C C	G G	T T	T T	+	+	Le(a-b+)
291	725	1	26	A A	C C	G G	T T	G T	+	+	Le(a-b+)
292	726	1	35	A T	C C	G G	T T	G G	-	+	Le(a-b-)
293	727	1	27	A T	C C	G G	T T	G G	-	+	Le(a-b-)
294	728	1	37	T T	C C	G G	T T	T T	+	-	Le(a+b-)
295	729	1	29	A A	C C	G G	T T	G T	+	+	Le(a-b+)
296	730	1	20	T T	C C	G G	T T	G T	+	-	Le(a+b-)
297	734	1	26	T T	C C	G G	T T	G T	+	-	Le(a+b-)
298	735	1	18	A A	C C	G G	T T	T T	+	+	Le(a-b+)
299	736	1	21	A T	C C	G G	T T	G T	+	+	Le(a-b+)
300	737	1	33	A T	C C	G G	T T	G T	+	+	Le(a-b+)
301	738	1	32	T T	C C	G G	T T	T T	+	-	Le(a+b-)
302	739	1	25	A T	C C	G G	T T	T T	+	+	Le(a-b+)
303	740	1	19	A T	C C	G G	T T	T T	+	+	Le(a-b+)
304	741	1	34	A T	C C	G G	T T	G T	+	+	Le(a-b+)
305	743	2	30	A A	C C	G G	T T	G T	+	+	Le(a-b+)
306	744	1	27	T T	C C	G G	T T	G T	+	-	Le(a+b-)
307	745	1	35	A T	C C	G G	T T	G T	+	+	Le(a-b+)
308	746	2	29	T T	C C	G G	T T	G T	+	-	Le(a+b-)
309	747	1	35	A A	C C	G G	C T	G T	+	+	Le(a-b+)
310	749	1	31	A T	C C	G G	T T	G T	+	+	Le(a-b+)
311	750	1	47	A A	C C	G G	T T	G T	+	+	Le(a-b+)
312	752	1	23	A A	C C	G G	T T	T T	+	+	Le(a-b+)
313	755	1	21	A T	C C	G G	C T	T T	+	+	Le(a-b+)
314	759	1	29	A A	C C	G G	T T	G T	+	+	Le(a-b+)
315	760	1	22	A T	C C	G G	T T	G T	+	+	Le(a-b+)
316	764	1	25	A T	C C	G G	T T	T T	+	+	Le(a-b+)
317	765	1	26	T T	C C	G G	T T	G T	+	-	Le(a+b-)
318	766	1	27	T T	C C	G G	C T	T T	+	-	Le(a+b-)
319	767	1	45	A T	C C	G G	T T	T T	+	+	Le(a-b+)
320	768	1	25	A A	C C	G G	T T	G G	-	+	Le(a-b-)
321	769	1	22	A A	C C	G G	T T	T T	+	+	Le(a-b+)
322	771	1	29	A A	C C	G G	T T	T T	+	+	Le(a-b+)
323	772	1	25	A T	C C	G G	T T	G T	+	+	Le(a-b+)
324	773	1	19	T T	C C	G G	T T	T T	+	-	Le(a+b-)
325	775	1	18	A A	C C	G G	T T	T T	+	+	Le(a-b+)
326	776	1	22	A T	C C	G G	T T	T T	+	+	Le(a-b+)
327	778	1	23	T T	C C	G G	T T	G T	+	-	Le(a+b-)
328	779	1	22	A A	C C	G G	T T	G G	-	+	Le(a-b-)
329	780	1	25	A A	C C	G G	T T	G T	+	+	Le(a-b+)
330	782	1	31	A T	C C	G G	T T	G T	+	+	Le(a-b+)
331	785	1	21	A T	C C	G G	T T	T T	+	+	Le(a-b+)
332	788	1	26	A T	C C	G G	T T	T T	+	+	Le(a-b+)
333	789	1	25	A A	C C	G G	T T	T T	+	+	Le(a-b+)
334	790	1	32	A T	C C	G G	T T	T T	+	+	Le(a-b+)
335	791	1	24	T T	C C	G G	T T	T T	+	-	Le(a+b-)
336	792	1	44	A A	C C	G G	T T	G T	+	+	Le(a-b+)
337	793	1	29	A T	C C	G G	T T	G T	+	+	Le(a-b+)
338	794	1	24	A T	C C	G G	T T	G T	+	+	Le(a-b+)
339	795	1	24	T T	C C	G G	T T	G T	+	-	Le(a+b-)
340	796	1	31	T T	C C	G G	T T	G T	+	-	Le(a+b-)
341	797	1	26	T T	C C	G G	T T	T T	+	-	Le(a+b-)
342	798	1	37	T T	C C	G G	T T	G T	+	-	Le(a+b-)
343	799	1	20	A T	C C	G G	T T	T T	+	+	Le(a-b+)
344	800	1	24	A A	C C	G G	T T	T T	+	+	Le(a-b+)
345	801	1	24	A T	C C	G G	T T	T T	+	+	Le(a-b+)
346	802	1	36	A A	C C	G G	T T	T T	+	+	Le(a-b+)
347	803	1	22	T T	C C	G G	T T	T T	+	-	Le(a+b-)
348	804	1	24	A T	C C	G G	C T	G T	+	+	Le(a-b+)
349	805	1	32	A T	C C	G G	T T	G T	+	+	Le(a-b+)
350	806	1	23	A A	C C	G G	T T	T T	+	+	Le(a-b+)
351	807	1	20	A A	C C	G G	T T	T T	+	+	Le(a-b+)
352	808	1	31	A T	C C	G G	T T	G G	-	+	Le(a-b-)
353	809	1	23	A A	C C	G G	T T	G T	+	+	Le(a-b+)
354	810	1	21	A T	C C	G G	T T	T T	+	+	Le(a-b+)
355	811	1	40	A A	C C	G G	T T	T T	+	+	Le(a-b+)
356	812	1	28	A T	C C	G G	T T	G T	+	+	Le(a-b+)
357	814	1	48	A T	C C	G G	T T	T T	+	+	Le(a-b+)
358	815	1	34	T T	C C	G G	T T	T T	+	-	Le(a+b-)
359	816	1	27	A T	C C	G G	T T	T T	+	+	Le(a-b+)
360	817	1	19	A A	C C	G G	T T	T T	+	+	Le(a-b+)
361	818	1	20	A A	C C	G G	T T	T T	+	+	Le(a-b+)
362	819	1	23	A A	C C	G G	T T	G T	+	+	Le(a-b+)
363	820	1	32	A A	C C	G G	T T	T T	+	+	Le(a-b+)
364	821	1	21	A A	C C	G G	T T	T T	+	+	Le(a-b+)
365	822	1	19	A T	C C	G G	T T	T T	+	+	Le(a-b+)
366	823	1	25	A T	C C	G G	T T	T T	+	+	Le(a-b+)
367	824	1	25	A T	C C	G G	T T	G T	+	+	Le(a-b+)
368	825	1	45	T T	C C	G G	T T	G T	+	-	Le(a+b-)
369	826	1	19	A A	C C	G G	T T	T T	+	+	Le(a-b+)
370	827	1	21	A T	C C	G G	C T	T T	+	+	Le(a-b+)
371	828	1	19	A T	C C	G G	T T	T T	+	+	Le(a-b+)
372	830	1	18	T T	C C	G G	T T	G T	+	-	Le(a+b-)
373	831	1	22	T T	C C	G G	T T	G T	+	-	Le(a+b-)
374	832	1	22	A A	C C	G G	T T	G T	+	+	Le(a-b+)
375	833	1	25	A T	C C	G G	T T	G T	+	+	Le(a-b+)
376	834	1	36	A A	C C	G G	T T	G T	+	+	Le(a-b+)
377	835	1	38	A T	C C	G G	T T	T T	+	+	Le(a-b+)
378	836	1	27	T T	C C	G G	T T	G T	+	-	Le(a+b-)
379	837	1	27	T T	C C	G G	T T	T T	+	-	Le(a+b-)
380	838	1	26	A A	C C	G G	T T	G T	+	+	Le(a-b+)
381	839	1	32	T T	C C	G G	T T	T T	+	-	Le(a+b-)
382	840	1	30	A T	C C	G G	T T	G G	-	+	Le(a-b-)
383	841	1	27	A T	C C	G G	T T	G T	+	+	Le(a-b+)
384	842	1	52	A T	C C	G G	T T	G T	+	+	Le(a-b+)
385	843	1	31	A A	C C	G G	T T	G T	+	+	Le(a-b+)
386	844	1	21	T T	C C	G G	T T	T T	+	-	Le(a+b-)
387	845	1	38	T T	C C	G G	T T	T T	+	-	Le(a+b-)
388	846	1	21	A T	C C	G G	T T	T T	+	+	Le(a-b+)
389	847	1	20	T T	C C	G G	T T	G T	+	-	Le(a+b-)
390	848	1	20	A T	C C	G G	T T	G T	+	+	Le(a-b+)
391	849	1	19	A T	C C	G G	T T	G T	+	+	Le(a-b+)
392	850	1	29	A T	C C	G G	T T	T T	+	+	Le(a-b+)
393	851	1	18	A T	C C	G G	T T	T T	+	+	Le(a-b+)
394	852	1	27	A A	C C	G G	T T	G G	-	+	Le(a-b-)
395	853	1	20	A T	C C	G G	T T	T T	+	+	Le(a-b+)
396	854	1	26	T T	C C	G G	T T	T T	+	-	Le(a+b-)
397	855	1	22	A A	C C	G G	T T	T T	+	+	Le(a-b+)
398	856	1	51	A T	C C	G G	T T	G T	+	+	Le(a-b+)
399	858	1	26	A T	C C	G G	T T	T T	+	+	Le(a-b+)
400	859	1	27	A T	C C	G G	T T	T T	+	+	Le(a-b+)
401	860	1	22	T T	C C	G G	T T	G T	+	-	Le(a+b-)
402	861	1	26	A T	C C	G G	T T	T T	+	+	Le(a-b+)
403	862	1	24	A A	C C	G G	T T	G G	-	+	Le(a-b-)
404	863	1	30	T T	C C	G G	C T	T T	+	-	Le(a+b-)
405	864	1	22	T T	C C	G G	T T	T T	+	-	Le(a+b-)
406	865	1	43	A A	C C	G G	T T	T T	+	+	Le(a-b+)
407	866	1	23	T T	C C	G G	T T	G T	+	-	Le(a+b-)
408	867	1	27	T T	C C	G G	T T	T T	+	-	Le(a+b-)
409	868	1	45	A A	C C	G G	T T	G T	+	+	Le(a-b+)
410	870	1	44	A A	C C	G G	T T	T T	+	+	Le(a-b+)
411	871	1	27	T T	C C	G G	T T	T T	+	-	Le(a+b-)
412	872	1	49	A A	C C	G G	T T	T T	+	+	Le(a-b+)
413	873	1	39	A A	C C	G G	T T	T T	+	+	Le(a-b+)
414	875	1	19	T T	C C	G G	T T	G T	+	-	Le(a+b-)
415	876	1	23	A T	C C	G G	T T	G T	+	+	Le(a-b+)
416	877	1	20	A A	C C	G G	T T	T T	+	+	Le(a-b+)
417	878	1	32	A T	C C	G G	T T	T T	+	+	Le(a-b+)
418	880	1	32	T T	C C	G G	T T	T T	+	-	Le(a+b-)
419	881	1	32	A T	C C	G G	T T	T T	+	+	Le(a-b+)
420	882	1	43	T T	C C	G G	T T	T T	+	-	Le(a+b-)
421	883	1	36	A T	C C	G G	T T	G G	-	+	Le(a-b-)
422	884	1	41	A T	C C	G G	T T	T T	+	+	Le(a-b+)
423	885	1	27	T T	C C	G G	T T	G G	-	-	Le(a-b-)
424	886	1	41	T T	C C	G G	T T	G T	+	-	Le(a+b-)
425	887	1	32	A T	C C	G G	T T	G T	+	+	Le(a-b+)
426	891	1	29	A T	C C	G G	T T	T T	+	+	Le(a-b+)
427	892	1	39	A A	C C	G G	T T	T T	+	+	Le(a-b+)
428	893	1	24	T T	C C	G G	T T	G T	+	-	Le(a+b-)
429	894	1	25	A T	C C	G G	T T	G T	+	+	Le(a-b+)
430	895	1	27	A A	C C	G G	T T	G T	+	+	Le(a-b+)
431	896	1	26	A T	C C	G G	T T	T T	+	+	Le(a-b+)
432	897	1	32	A A	C C	G G	T T	T T	+	+	Le(a-b+)
433	898	1	38	A T	C C	G G	T T	G T	+	+	Le(a-b+)
434	899	1	29	A A	C C	G G	T T	G G	-	+	Le(a-b-)
435	900	1	37	T T	C C	G G	C T	T T	+	-	Le(a+b-)
436	901	1	25	A A	C C	G G	C T	T T	+	+	Le(a-b+)
437	902	1	31	T T	C C	G G	T T	G T	+	-	Le(a+b-)
438	903	1	29	A T	C C	G G	T T	T T	+	+	Le(a-b+)
439	904	1	25	A T	C C	G G	T T	T T	+	+	Le(a-b+)
440	905	1	41	A A	C C	G G	T T	G G	-	+	Le(a-b-)
441	906	1	34	A A	C C	G G	T T	T T	+	+	Le(a-b+)
442	907	1	36	A A	C C	G A	T T	T T	+	+	Le(a-b+)
443	908	1	29	A T	C C	G G	T T	G T	+	+	Le(a-b+)
444	909	1	46	A T	C C	G G	C T	T T	+	+	Le(a-b+)
445	910	1	39	A T	C C	G G	T T	T T	+	+	Le(a-b+)
446	911	1	32	A T	C C	G G	T T	T T	+	+	Le(a-b+)
447	912	1	43	T T	C C	G G	T T	G T	+	-	Le(a+b-)
448	913	1	51	A A	C C	G G	T T	G T	+	+	Le(a-b+)
449	914	1	52	A T	C C	G G	T T	T T	+	+	Le(a-b+)
450	915	1	41	A T	C C	G G	T T	G T	+	+	Le(a-b+)
451	916	1	28	A A	C C	G A	T T	T T	+	+	Le(a-b+)
452	917	1	36	A T	C C	G G	T T	G T	+	+	Le(a-b+)
453	918	1	28	A A	C C	G G	T T	G G	-	+	Le(a-b-)
454	919	1	30	A A	C C	G G	T T	T T	+	+	Le(a-b+)
455	920	1	27	A A	C C	G G	T T	T T	+	+	Le(a-b+)
456	922	1	26	T T	C C	G G	T T	T T	+	-	Le(a+b-)
457	923	1	26	A A	C C	G G	T T	T T	+	+	Le(a-b+)
458	924	1	33	T T	C C	G G	T T	G T	+	-	Le(a+b-)
459	925	1	42	A A	C C	G G	T T	G T	+	+	Le(a-b+)
460	926	1	39	A A	C C	G G	T T	T T	+	+	Le(a-b+)
461	927	1	28	A T	C C	G G	T T	T T	+	+	Le(a-b+)
462	928	1	38	T T	C C	G G	T T	T T	+	-	Le(a+b-)
463	929	1	26	A T	C C	G G	T T	G T	+	+	Le(a-b+)
464	931	1	43	T T	C C	G G	T T	G T	+	-	Le(a+b-)
465	933	1	43	A T	C C	G G	T T	T T	+	+	Le(a-b+)
466	935	1	26	A T	C C	G G	T T	T T	+	+	Le(a-b+)
467	936	1	45	A T	C C	G G	T T	G G	-	+	Le(a-b-)
468	938	1	28	A T	C C	G G	T T	T T	+	+	Le(a-b+)
469	940	1	28	A T	C C	G G	T T	T T	+	+	Le(a-b+)
470	942	1	27	A T	C C	G G	T T	T T	+	+	Le(a-b+)
471	943	1	33	T T	C C	G G	T T	T T	+	-	Le(a+b-)
472	944	1	26	T T	C C	G G	T T	G T	+	-	Le(a+b-)
473	945	1	34	A T	C C	G G	C T	T T	+	+	Le(a-b+)
474	946	1	35	A A	C C	G G	T T	T T	+	+	Le(a-b+)
475	947	1	30	A T	C C	G G	T T	T T	+	+	Le(a-b+)
476	948	1	29	A T	C C	G G	T T	T T	+	+	Le(a-b+)
477	949	1	48	A T	C C	G G	T T	T T	+	+	Le(a-b+)
478	950	1	26	A T	C C	G G	T T	T T	+	+	Le(a-b+)
479	951	1	38	A T	C C	G G	T T	T T	+	+	Le(a-b+)
480	953	1	34	A A	C C	G G	T T	G G	-	+	Le(a-b-)
481	954	1	36	A A	C C	G G	T T	T T	+	+	Le(a-b+)
482	955	1	36	A T	C C	G G	T T	T T	+	+	Le(a-b+)
483	956	1	46	A A	C C	G G	C T	T T	+	+	Le(a-b+)
484	957	1	28	A T	C C	G A	T T	T T	+	+	Le(a-b+)
485	958	1	29	A T	C C	G G	T T	T T	+	+	Le(a-b+)
486	959	1	29	A T	C C	G G	T T	T T	+	+	Le(a-b+)
487	960	1	24	T T	C C	G G	T T	T T	+	-	Le(a+b-)
488	961	1	24	T T	C C	G G	C T	G T	+	-	Le(a+b-)
489	963	1	31	T T	C C	G G	T T	G T	+	-	Le(a+b-)
490	964	1	27	A T	C C	G G	T T	T T	+	+	Le(a-b+)
491	965	1	32	A A	C T	G G	T T	T T	+	+	Le(a-b+)
492	966	1	36	A A	C C	G G	T T	T T	+	+	Le(a-b+)
493	967	1	25	A T	C C	G G	T T	T T	+	+	Le(a-b+)
494	968	1	28	T T	C C	G G	T T	T T	+	-	Le(a+b-)
495	969	1	25	A A	C C	G G	T T	G T	+	+	Le(a-b+)
496	971	1	25	A T	C C	G G	T T	G G	-	+	Le(a-b-)
497	975	1	40	T T	C C	G G	T T	G T	+	-	Le(a+b-)
498	976	1	25	T T	C C	G G	T T	G G	-	-	Le(a-b-)
499	977	1	43	A A	C C	G G	T T	G T	+	+	Le(a-b+)
500	978	1	33	A T	C C	G G	T T	T T	+	+	Le(a-b+)
501	979	1	39	A T	C C	G G	T T	T T	+	+	Le(a-b+)
502	980	1	27	A T	C C	G G	T T	T T	+	+	Le(a-b+)
503	981	1	25	A A	C C	G G	T T	G T	+	+	Le(a-b+)
504	982	1	29	A T	C C	G G	T T	G T	+	+	Le(a-b+)
505	983	1	24	A T	C C	G G	T T	G T	+	+	Le(a-b+)
506	984	1	26	A T	C C	G G	T T	T T	+	+	Le(a-b+)
507	985	1	45	A A	C C	G A	T T	T T	+	+	Le(a-b+)
508	987	1	34	A T	C C	G G	T T	T T	+	+	Le(a-b+)
509	988	1	39	A A	C C	G G	T T	T T	+	+	Le(a-b+)
510	989	1	44	A A	C C	G G	T T	T T	+	+	Le(a-b+)
511	990	1	30	A T	C C	G G	T T	T T	+	+	Le(a-b+)
512	991	1	26	A T	C C	G G	T T	T T	+	+	Le(a-b+)
513	992	1	25	A T	C C	G G	T T	T T	+	+	Le(a-b+)
514	993	1	29	A T	C C	G G	T T	G T	+	+	Le(a-b+)
515	994	1	27	A T	C C	G G	T T	G T	+	+	Le(a-b+)
516	995	1	28	A A	C C	G G	T T	G T	+	+	Le(a-b+)
517	996	1	45	A A	C C	G G	T T	G T	+	+	Le(a-b+)
518	997	1	27	A T	C C	G G	T T	T T	+	+	Le(a-b+)
519	998	1	24	A A	C C	G G	T T	G T	+	+	Le(a-b+)
520	999	1	47	T T	C C	G G	T T	G T	+	-	Le(a+b-)
521	1000	1	25	A T	C C	G G	T T	T T	+	+	Le(a-b+)
522	1001	1	27	A T	C C	G G	T T	T T	+	+	Le(a-b+)
523	1002	1	37	A A	C C	G G	T T	G G	-	+	Le(a-b-)
524	1003	1	25	T T	C C	G G	T T	T T	+	-	Le(a+b-)
525	1005	1	42	A A	C T	G G	T T	G T	+	+	Le(a-b+)
526	1006	1	55	A T	C C	G G	T T	G T	+	+	Le(a-b+)
527	1007	1	26	A T	C C	G G	C T	T T	+	+	Le(a-b+)
528	1008	1	49	A A	C C	G G	T T	G G	-	+	Le(a-b-)
529	1009	1	36	A T	C C	G G	C T	G T	+	+	Le(a-b+)
530	1010	1	41	A T	C C	G G	T T	G T	+	+	Le(a-b+)
531	1011	1	28	A A	C T	G G	T T	T T	+	+	Le(a-b+)
532	1012	1	27	A T	C C	G G	T T	T T	+	+	Le(a-b+)
533	1013	1	45	A A	C C	G G	T T	G T	+	+	Le(a-b+)
534	1015	1	29	A T	C C	G G	T T	T T	+	+	Le(a-b+)
535	1016	1	41	A A	C C	G G	C T	T T	+	+	Le(a-b+)
536	1017	1	26	A A	C C	G G	T T	G T	+	+	Le(a-b+)
537	1018	1	43	A T	C C	G G	T T	T T	+	+	Le(a-b+)
538	1019	1	27	A A	C C	G G	T T	G T	+	+	Le(a-b+)
539	1021	1	38	A A	C C	G G	T T	T T	+	+	Le(a-b+)
540	1022	1	48	A T	C C	G G	T T	G G	-	+	Le(a-b-)
541	1024	2	48	T T	C C	G G	T T	G T	+	-	Le(a+b-)
542	1025	1	30	A T	C C	G G	T T	G T	+	+	Le(a-b+)
543	1026	1	39	A T	C C	G G	T T	T T	+	+	Le(a-b+)
544	1027	1	22	A T	C C	G G	T T	G T	+	+	Le(a-b+)
545	1028	2	24	A A	C C	G G	T T	G T	+	+	Le(a-b+)
546	1029	1	39	A A	C C	G G	T T	T T	+	+	Le(a-b+)
547	1030	2	23	T T	C C	G G	T T	T T	+	-	Le(a+b-)
548	1031	2	28	A A	C C	G G	T T	G T	+	+	Le(a-b+)
549	1032	1	23	A T	C C	G G	T T	T T	+	+	Le(a-b+)
550	1033	1	20	A A	C C	G G	C T	G T	+	+	Le(a-b+)
551	1034	1	32	A A	C C	G G	T T	G G	-	+	Le(a-b-)
552	1035	1	32	A T	C C	G G	T T	T T	+	+	Le(a-b+)
553	1036	1	32	A A	C C	G G	T T	T T	+	+	Le(a-b+)
554	1037	2	37	A A	C C	G G	T T	G T	+	+	Le(a-b+)
555	1038	1	31	A A	C C	G G	T T	T T	+	+	Le(a-b+)
556	1040	2	27	T T	C C	G G	T T	T T	+	-	Le(a+b-)
557	1041	2	33	A T	C C	G G	T T	G T	+	+	Le(a-b+)
558	1042	2	26	A T	C C	G G	T T	G T	+	+	Le(a-b+)
559	1043	1	23	A A	C C	G G	T T	G T	+	+	Le(a-b+)
560	1044	1	37	A A	C C	G G	T T	T T	+	+	Le(a-b+)
561	1045	1	29	A T	C C	G G	T T	T T	+	+	Le(a-b+)
562	1046	1	26	A T	C C	G G	T T	T T	+	+	Le(a-b+)
563	1048	1	24	A T	C C	G G	T T	G T	+	+	Le(a-b+)
564	1049	1	22	A T	C C	G G	T T	G T	+	+	Le(a-b+)
565	1050	1	38	A T	C C	G G	C T	G T	+	+	Le(a-b+)
566	1051	1	36	A T	C C	G G	C T	G T	+	+	Le(a-b+)
567	1052	1	24	T T	C C	G G	T T	G T	+	-	Le(a+b-)
568	1053	1	28	A T	C C	G G	T T	G T	+	+	Le(a-b+)
569	1054	2	20	T T	C C	G G	T T	T T	+	-	Le(a+b-)
570	1057	1	30	A A	C C	G G	T T	G G	-	+	Le(a-b-)
571	1059	1	37	A T	C C	G G	T T	T T	+	+	Le(a-b+)
572	1060	1	35	A T	C T	G G	T T	T T	+	+	Le(a-b+)
573	1061	1	30	A T	C C	G G	T T	G T	+	+	Le(a-b+)
574	1062	1	25	A A	C C	G G	T T	G T	+	+	Le(a-b+)
575	1063	1	39	A A	C C	G G	T T	T T	+	+	Le(a-b+)
576	1066	1	22	A T	C C	G G	T T	T T	+	+	Le(a-b+)
577	1067	1	32	A A	C C	G G	T T	G T	+	+	Le(a-b+)
578	1068	2	35	A A	C C	G G	T T	T T	+	+	Le(a-b+)
579	1069	2	40	A A	C C	G G	C T	T T	+	+	Le(a-b+)
580	1070	1	27	T T	C C	G G	T T	G T	+	-	Le(a+b-)
581	1073	1	24	T T	C C	G G	T T	T T	+	-	Le(a+b-)
582	1074	1	21	A A	C C	G G	T T	G T	+	+	Le(a-b+)
583	1075	1	26	A T	C C	G G	T T	G T	+	+	Le(a-b+)
584	1077	1	20	A T	C C	G G	T T	T T	+	+	Le(a-b+)
585	1078	1	24	T T	C C	G G	T T	T T	+	-	Le(a+b-)
586	1079	1	24	T T	C C	G G	T T	T T	+	-	Le(a+b-)
587	1080	1	24	A A	C C	G G	T T	T T	+	+	Le(a-b+)
588	1081	1	28	A A	C C	G G	C T	T T	+	+	Le(a-b+)
589	1082	1	26	T T	C C	G G	T T	T T	+	-	Le(a+b-)
590	1083	1	26	A A	C C	G G	T T	T T	+	+	Le(a-b+)
591	1086	1	35	A T	C C	G G	T T	T T	+	+	Le(a-b+)
592	1087	1	21	A A	C C	G G	T T	T T	+	+	Le(a-b+)
593	1088	1	32	A A	C C	G G	T T	G T	+	+	Le(a-b+)
594	1089	1	22	T T	C C	G G	T T	G T	+	-	Le(a+b-)
595	1093	2	32	A T	C C	G G	T T	T T	+	+	Le(a-b+)
596	1095	1	38	A T	C C	G G	C T	G T	+	+	Le(a-b+)
597	1096	1	28	A T	C C	G G	T T	G T	+	+	Le(a-b+)
598	1097	1	23	A A	C C	G G	T T	G G	-	+	Le(a-b-)
599	1098	1	27	A T	C C	G G	T T	T T	+	+	Le(a-b+)
600	1099	1	29	A A	C C	G G	T T	T T	+	+	Le(a-b+)
601	1101	1	38	A T	C C	G G	T T	T T	+	+	Le(a-b+)
602	1102	1	25	T T	C C	G G	T T	T T	+	-	Le(a+b-)
603	1103	1	25	A A	C C	G G	T T	G T	+	+	Le(a-b+)
604	1104	1	27	A T	C C	G G	T T	T T	+	+	Le(a-b+)
605	1105	1	21	A T	C C	G G	T T	G T	+	+	Le(a-b+)
606	1106	1	41	T T	C C	G G	T T	T T	+	-	Le(a+b-)
607	1107	1	34	A T	C C	G G	T T	T T	+	+	Le(a-b+)
608	1109	1	19	T T	C C	G G	T T	T T	+	-	Le(a+b-)
609	1113	1	24	A T	C C	G G	T T	T T	+	+	Le(a-b+)
610	1114	1	33	T T	C C	G G	T T	G T	+	-	Le(a+b-)
611	1117	1	27	A T	C C	G G	T T	G T	+	+	Le(a-b+)
612	1119	1	22	A T	C C	G G	T T	G T	+	+	Le(a-b+)
613	1121	1	21	A A	C C	G G	T T	T T	+	+	Le(a-b+)
614	D11	1	26	A T	C C	G G	T T	T T	+	+	Le(a-b+)
615	D12	1	36	T T	C C	G G	T T	G G	-	-	Le(a-b-)
616	D13	1	36	A T	C C	G G	T T	G T	+	+	Le(a-b+)
617	D14	1	25	A T	C C	G G	T T	T T	+	+	Le(a-b+)
618	D15	1	39	A T	C C	G G	T T	T T	+	+	Le(a-b+)
619	D16	1	37	A T	C C	G G	T T	T T	+	+	Le(a-b+)
620	D17	1	28	A T	C C	G G	C T	T T	+	+	Le(a-b+)
621	D18	1	25	A A	C C	G G	T T	T T	+	+	Le(a-b+)
622	D2	1	30	A A	C C	G G	T T	T T	+	+	Le(a-b+)
623	D20	1	28	A T	C C	G G	T T	T T	+	+	Le(a-b+)
624	D21	1	26	A T	C C	G G	T T	T T	+	+	Le(a-b+)
625	D22	1	40	A A	C C	G G	T T	T T	+	+	Le(a-b+)
626	D23	1	26	A T	C C	G G	T T	T T	+	+	Le(a-b+)
627	D24	1	23	A A	C C	G G	T T	T T	+	+	Le(a-b+)
628	D25	1	31	T T	C C	G G	T T	T T	+	-	Le(a+b-)
629	D26	1	25	A T	C C	G G	T T	T T	+	+	Le(a-b+)
630	D27	1	28	A A	C C	G G	T T	T T	+	+	Le(a-b+)
631	D28	1	26	A T	C C	G G	T T	T T	+	+	Le(a-b+)
632	D29	1	36	T T	C C	G G	T T	G T	+	-	Le(a+b-)
633	D30	1	24	A A	C C	G G	T T	T T	+	+	Le(a-b+)
634	D31	1	28	A T	C C	G G	T T	T T	+	+	Le(a-b+)
635	D32	1	33	A A	C C	G G	T T	G T	+	+	Le(a-b+)
636	D33	1	29	T T	C C	G G	C T	G T	+	-	Le(a+b-)
637	D35	1	30	A T	C C	G G	T T	G T	+	+	Le(a-b+)
638	D36	1	34	A T	C C	G G	T T	T T	+	+	Le(a-b+)
639	D37	1	27	A A	C C	G G	T T	T T	+	+	Le(a-b+)
640	D38	1	25	A A	C C	G G	T T	T T	+	+	Le(a-b+)
641	D39	1	34	A A	C C	G G	T T	G T	+	+	Le(a-b+)
642	D4	1	27	T T	C C	G G	T T	G T	+	-	Le(a+b-)
643	D40	1	28	A T	C C	G G	T T	G T	+	+	Le(a-b+)
644	D41	1	26	T T	C C	G G	T T	T T	+	-	Le(a+b-)
645	D42	1	31	A T	C C	G G	T T	T T	+	+	Le(a-b+)
646	D43	1	29	A T	C C	G G	T T	T T	+	+	Le(a-b+)
647	D44	1	34	T T	C C	G G	T T	G T	+	-	Le(a+b-)
648	D45	1	27	A A	C C	G G	T T	G T	+	+	Le(a-b+)
649	D46	1	25	A T	C C	G G	T T	T T	+	+	Le(a-b+)
650	D47	1	30	A A	C C	G G	T T	T T	+	+	Le(a-b+)
651	D48	1	37	A A	C C	G G	T T	G T	+	+	Le(a-b+)
652	D49	1	24	A T	C C	G G	C T	G T	+	+	Le(a-b+)
653	D50	1	36	A T	C C	G G	C T	T T	+	+	Le(a-b+)
654	D51	1	28	A T	C C	G G	T T	G G	-	+	Le(a-b-)
655	D52	1	36	A T	C C	G G	T T	T T	+	+	Le(a-b+)
656	D53	1	29	T T	C C	G G	T T	G T	+	-	Le(a+b-)
657	D54	1	26	A T	C C	G G	T T	T T	+	+	Le(a-b+)
658	D55	1	24	T T	C C	G G	T T	T T	+	-	Le(a+b-)
659	D56	1	29	A T	C C	G G	T T	T T	+	+	Le(a-b+)
660	D57	1	26	A A	C C	G G	T T	G T	+	+	Le(a-b+)
661	D58	1	23	T T	C C	G G	T T	G T	+	-	Le(a+b-)
662	D59	1	39	A T	C C	G G	T T	G T	+	+	Le(a-b+)
663	D61	1	23	A T	C C	G G	C T	T T	+	+	Le(a-b+)
664	D66	1	39	A A	C C	G G	T T	T T	+	+	Le(a-b+)
665	D67	1	28	A T	C C	G G	T T	T T	+	+	Le(a-b+)
666	D68	1	30	A T	C C	G G	T T	G T	+	+	Le(a-b+)
667	D7	1	26	A A	C T	G G	T T	T T	+	+	Le(a-b+)
668	D70	1	29	A T	C C	G G	T T	G T	+	+	Le(a-b+)
669	D74	1	39	T T	C C	G G	T T	G T	+	-	Le(a+b-)
670	D75	1	30	A A	C C	G G	T T	T T	+	+	Le(a-b+)
671	D76	1	24	A T	C C	G G	T T	G T	+	+	Le(a-b+)
672	D77	1	42	A A	C C	G G	T T	G T	+	+	Le(a-b+)
673	D78	1	26	T T	C C	G G	T T	G G	-	-	Le(a-b-)
674	D79	1	29	A T	C C	G G	T T	G T	+	+	Le(a-b+)
675	D80	1	26	A T	C C	G G	T T	T T	+	+	Le(a-b+)
676	D81	1	30	A A	C C	G A	T T	T T	+	+	Le(a-b+)
677	D82	1	39	A A	C C	G G	T T	T T	+	+	Le(a-b+)
678	D83	1	34	A T	C C	G G	T T	G T	+	+	Le(a-b+)
679	D84	1	25	A A	C C	G G	T T	G T	+	+	Le(a-b+)
680	D85	1	34	A T	C C	G G	T T	T T	+	+	Le(a-b+)
681	D86	1	27	A A	C C	G G	T T	G T	+	+	Le(a-b+)
682	D88	1	30	A A	C C	G G	T T	G T	+	+	Le(a-b+)
683	D89	1	26	T T	C C	G G	T T	T T	+	-	Le(a+b-)
684	D9	1	25	A T	C C	G G	T T	T T	+	+	Le(a-b+)
685	D90	1	23	T T	C C	G G	T T	G T	+	-	Le(a+b-)
686	D91	1	28	T T	C C	G G	T T	T T	+	-	Le(a+b-)
687	D92	1	23	A T	C C	G G	T T	G T	+	+	Le(a-b+)

## Sheet: index
No.	individual ID	BASFI1	BASFI2	BASFI3	BASFI4	BASFI5	BASFI6	BASFI7	BASFI8	BASFI9	BASFI10	BASFI	BASDAI1	BASDAI2	BASDAI3	BASDAI4	BASDAI5	BASDAI6	BASDAI	ASDAS	Back pain	Finger-floor distance	Thoracic motion	Schober's test	Pillow-wall distance
1	8370	0	0	0	0	0	0	0	0	0	0	0	5	5	2	3	120	2	4.2	0	7		5.5	4	0
2	8390	0	2	2	0	4	1	8	8	6	6	3.7	6	8	8	8	6	8	6.9	5	4		1.5	3.2	3
3	8420	5	5	5	5	3	2	2	7	5	4	4.3	5	6	4	5	10	3	4.4	3	5		3.5	1	7
4	8440	0	0	0	0	0	0	0	0	0	0	0	5	3	0	1	0	1	1.9		7		9	0	1
5	8450	0	0	0	0	0	0	0	0	0	0	0	2	2	0	4	0	0	1.6		4		3	4.2	0
6	8460	2	6	6	7	8	7	8	0	0	0	4.4	7	10	9	8	40	8	7.9	2	10		0	0	0
7	8530	0	0	0	0	0	0	0	0	0	0	0	0	0	0	0	30	0	0.3		0		0	0	0
8	9010	3	3	3	3	3	3	3	3	4	3	3.1	3	3	3	3	1	3	2.7	5	2		4	4	0
9	9610	8	8	10	9	9	10	10	10	9	8	9.1	2.5	2.5	0	2.5	0	0	1.5		0		0	0	0
10	9630	9	7	8	8	5	6	8	9	7	7	7.4	0	2.5	10	10	25	2.5	5	4	0		0	0	0
11	9640	9	5	5	5	5	8	8	6	6	5	6.2	10	10	10	10	25	3	8.5	5	0		0	0	0
12	9650	9	9	9	9	9	9	9	9	9	9	9	0	2.5	0	0	0	0	0.5		0		0	0	0
13	9670	9	9	9	9	9	9	9	9	9	9	9	0	0	0	0	0	0	0		0		0	0	0
14	9680	9	9	9	9	9	9	9	9	9	9	9	0	0	0	0	0	0	0		0		0	0	0
15	9690	9	9	9	9	9	9	9	9	9	9	9	0	0	0	0	0	0	0		0		0	0	0
16	9700	9	9	9	9	9	9	9	9	9	9	9	0	0	0	0	0	0	0		0		0	0	0
17	9730	9	9	9	7	9	7	6	4	5	5	7	0	10	10	10	0	0	6		0		0	0	0
18	9740	9	5	6	5	7	8	9	7	7	5	6.8	0	2.5	0	2.5	0	0	1		0		0	0	0
19	9760	8	8	8	8	8	8	8	8	8	8	8	5	5	5	5	5	5	4.5		0		0	0	0
20	9770	0	0	0	0	0	0	0	0	0	0	0	0	0	0	0	0	0	0		0		0	0	0
21	9780	9	8	9	9	8	9	9	9	9	9	8.8	0	2.5	0	0	0	0	0.5		0		0	0	0
22	9800	0	0	0	0	0	0	0	0	0	0	0	2	2	0	4	0	0	1.6		0		0	0	0
23	9810	0	0	0	0	2	0	0	0	0	0	0.2	2	2	0	0	0	0	0.8		0		0	0	0
24	9830	0	4	0	0	2	0	0	0	0	0	0.6	2	2	0	2	0	0	1.2		0		0	0	0
25	9850	0	0	0	0	0	0	0	0	0	0	0	2	2	0	2	3	3	1.5	5	0		0	0	0
26	9880	0	0	0	0	0	0	0	0	0	0	0	0	4	0	0	1	1	0.9		0		0	0	0
27	9890	2	8	6	6	6	6	8	2	4	4	5.2	6	8	0	2	20	4	3.8	8	0		0	0	0
28	9910	0	0	0	0	0	0	0	4	0	0	0.4	0	0	0	0	0	0	0		0		0	0	0
29	9920	0	0	0	0	0	0	0	0	0	0	0	0	4	0	0	0	0	0.8		0		0	0	0
30	9930	0	0	0	0	0	0	0	0	0	0	0	2	2	0	0	0	0	0.8		0		0	0	0
31	9940	0	0	0	0	0	0	0	0	0	0	0	2	2	0	0	30	2	1.3		0		0	0	0
32	9950	2	4	0	0	0	4	4	0	0	0	1.4	2	6	0	0	10	4	2.1	1	0		0	0	0
33	9960	0	0	0	0	0	0	0	0	0	0	0	6	6	0	0	20	2	2.8		0		0	0	0
34	9990	0	0	0	4	4	0	2	0	4	4	1.8	4	5	4	4	30	4	4		0		0	0	0
35	10000	0	0	0	0	0	0	0	0	0	0	0	0	0	0	0	0	0	0		0		0	0	0
36	10010	0	0	0	0	0	0	0	0	0	0	0	0	1	0	1	0	0	0.7		0		0	0	0
37	10020	0	0	0	0	0	0	0	0	2	2	0.4	2	8	0	8	0	0	6		0		0	0	0
38	10030	0	0	0	0	0	0	5	5	5	5	2	2	8	0	5	0	0	5.1		0		0	0	0
39	10050	0	0	0	0	0	0	2	2	6	5	1.5	4	8	4	5	0	6	5.5		0		0	0	0
40	10070	3	7	3	3	3	2	2	5	7	5	4	6	5	3	5	0	8	4.7	4	0		0	0	0
41	10080	5	0	2	0	0	0	0	5	7	2	2.1	5	8	5	4	0	3	5.4	0	0		0	0	0
42	10100	0	0	0	0	0	0	0	5	0	0	0.5	0	8	0	0	6	9	3.25		0		0	0	0
43	10110	0	0	0	0	0	0	0	0	0	0	0	1	1	2	1	1	1	0.908333		0		0	0	0
44	10120	10	10	0	5	10	0	3	2	10	9	5.9	5	4	0	5	0	0	4.1		0		0	0	0
45	10130	0	0	0	2	4	0	0	0	0	0	0.6	5	5	0	6	0	2	4.8		0		0	0	0
46	10140	0	0	0	0	0	0	0	0	5	2	0.7	5	7	5	5	5	6	5.34167		0		0	0	0
47	10150	0	0	0	0	0	0	0	0	0	0	0	0	0	0	0	0	0	0		0		0	0	0
48	10160	0	0	0	0	0	0	0	0	0	0	0	5	2	5	5	2	5	3.31667		0		0	0	0
49	10170	10	3	0	0	0	10	0	10	10	10	5.3	7	10	0	10	5	10	8.44167	2	0		0	0	0
50	10180	4	4	0	0	2	0	0	5	5	5	2.5	2	6	0	5	0	5	4.3	1	0		0	0	0
51	10190	0	2	2	2	2	0	0	4	5	4	2.1	0	8	0	6	30	4	5.25	4	0		0	0	0
52	10200	9	9	9	9	9	9	7	9	9	9	8.8	10	10	0	0	0	0	4		0		0	0	0
53	10210	9	7	7	8	9	9	8	8	8	8	8.1	0	5	0	0	0	2.5	1.2	3	0		0	0	0
54	10220	9	9	9	9	9	9	9	9	9	9	9	0	0	0	10	0	0	2		0		0	0	0
55	10240	9	9	9	9	9	9	9	9	9	9	9	0	0	8	0	0	0	0.6		0		0	0	0
56	10250	0	0	0	0	0	0	0	0	0	0	0	0	0	0	0	0	0	0		0		0	0	0
57	10260	9	9	9	9	9	9	9	9	9	9	9	0	0	0	0	0	0	0		0		0	0	0
58	10270	9	9	9	9	9	9	9	9	9	9	9	0	0	0	0	0	0	0		0		0	0	0
59	10280	9	9	9	9	9	9	9	9	9	9	9	0	0	0	0	0	0	0		0		0	0	0
60	10290	9	9	9	9	9	9	9	9	9	9	9	0	2.5	0	0	0	0	0.5		0		0	0	0
61	10310	0	0	0	0	0	0	0	0	0	2	0.2	0	4	0	0	0	0	1.6		0		0	0	0
62	10320	0	2	2	0	0	0	0	7	4	2	1.7	0	2	0	0	0	0	0.8		0		0	0	0
63	10340	0	0	0	5	2	0	4	0	4	4	1.9	4	5	4	0	3	3	2.825		0		0	0	0
64	10370	0	0	0	0	0	0	0	3	0	0	0.3	0	3	0	0	12	3	1.3	2	0		0	0	0
65	10380	0	2	0	2	0	0	2	0	2	2	1	0	2	0	0	0	0	0.8		0		0	0	0
66	10400	0	0	0	0	0	0	0	0	0	0	0	2	3	0	0	0	0	1.6		0		0	0	0
67	10410	0	3	0	0	4	0	0	4	3	4	1.8	6	4	0	0	20	4	2.96667	0	0		0	0	0
68	10420	7	8	4	7	7	3	5	2	6	7	5.6	7	6	6	8	60	6	6.7	4	0		0	0	0
69	10430	0	0	0	2	3	0	0	0	2	2	0.9	2	4	2	0	15	4	2.125	3	0		0	0	0
70	10440	0	6	2	0	6	0	0	4	4	6	2.8	4	4	6	0	10	4	2.48333	1	0		0	0	0
71	10450	0	2	2	0	4	0	0	4	2	3	1.7	2	4	0	2	0	0	2.6		0		0	0	0
72	10460	6	6	6	3	8	7	2	10	7	7	6.2	6	6	5	6	60	8	5.9	0	0		0	0	0
73	10470	0	0	0	0	0	0	0	0	0	0	0	2	0	0	0	5	3	0.441667	5	0		0	0	0
74	10480	0	0	0	4	5	0	3	0	3	3	1.8	0	4	0	0	0	0	1.6		0		0	0	0
75	10490	4	4	0	2	5	0	2	0	2	2	2.1	6	5	5	5	60	4	5.2		0		0	0	0
76	10500	0	2	0	0	0	0	0	0	2	2	0.6	4	6	0	5	30	3	4.95		0		0	0	0
77	10520	0	3	0	0	5	0	2	3	3	2	1.8	4	4	0	0	15	4	2.525	3	0		0	0	0
78	10530	0	0	0	0	0	0	0	6	3	3	1.2	2	4	0	0	60	4	2.5	3	0		0	0	0
79	10540	0	3	0	0	2	0	0	0	2	2	0.9	4	4	3	4	1	3	3.60833	0	0		0	0	0
80	10550	4	5	5	5	6	4	6	0	6	6	4.7	0	4	5	0	10	4	1.68333		0		0	0	0
81	10560	0	0	0	0	0	0	0	0	0	0	0	0	0	0	0	0	0	0		0		0	0	0
82	10570	0	0	0	0	0	0	0	0	0	0	0	0	0	0	0	0	0	0		0		0	0	0
83	10580	0	0	0	0	0	0	0	0	0	0	0	0	0	0	0	0	0	0		0		0	0	0
84	10590	0	0	0	0	0	0	0	0	0	0	0	0	0	0	0	0	0	0		0		0	0	0
85	10600	0	0	0	0	0	0	0	0	0	0	0	0	8	0	5	0	0	4.7		0		0	0	0
86	10610	9	10	8	0	0	0	4	5	5	5	4.6	0	9	6	6	2	4	5.41667	7	0		0	0	0
87	10620	0	0	0	0	0	0	0	0	0	0	0	3	1	0	0	0	1	1		0		0	0	0
88	10660	0	0	0	0	0	0	0	0	0	0	0	0	4	4	4	60	5	3.3		0		0	0	0
89	10670	0	0	0	0	0	0	0	0	0	0	0	5	4	0	3	0	3	3.5	5	0		0	0	0
90	10680	0	0	0	0	0	0	0	0	0	0	0	0	0	0	0	0	0	0		0		0	0	0
91	10690	0	0		2	2	0	0	4	4	2	1.4	5	4	0	4	0	0	3.8		0		0	0	0
92	10700	0	0	0	0	0	0	0	0	3	4	0.7	5	0	5	3	0	0	1.6		0		0	0	0
93	10710	0	0	0	0	0	0	0	0	0	0	0	3	3	0	3	0	0	2.7		0		0	0	0
94	10720	0	0	0	0	0	0	0	0	0	0	0	0	0	0	0	0	0	0		0		0	0	0
95	10740	5	5	5	4	4	2	0	2	4	2	3.3	0	0	0	0	0	0	0		0		0	0	0
96	10750	2	5	3	3	2	1	2	0	2	5	2.5	3	3	3	2	1	4	2.40833	5	0		0	0	0
97	10760	0	0	0	0	0	0	0	0	2	0	0.2	0	0	1	0	0	0	0		0		0	0	0
98	10770	0	0	0	0	0	0	0	2	3	4	0.9	0	2	0	0	0	0	0.8		0		0	0	0
99	10800	4	4	2	2	2	0	0	2	5	5	2.6	2	8	0	8	4	4	6.03333	7	0		0	0	0
100	10810	0	0	0	0	0	0	0	0	2	2	0.4	0	4	0	4	0	2	2.8		0		0	0	0
101	10820	0	0	0	0	0	0	0	0	2	2	0.4	4	7	7	7	0	0	5.7		0		0	0	0
102	10830	2	2	2	2	2	2	2	2	5	5	2.6	5	5	0	5	5	1	4.54167		0		0	0	0
103	10850	0	4	0	0	0	0	2	4	4	4	1.8	2	4	0	4	60	4	3.7	1	0		0	0	0
104	10860	0	0	0	0	0	0	0	0	1	0	0.1	0	8	8	0	0	0	3.2		0		0	0	0
105	10870	3	6	5	2	2	1	1	1	3	3	2.7	5	5	2	2	5	8	3.64167	1	0		0	0	0
106	10890	0	0	0	0	0	0	0	0	0	0	0	0	4	4	2	2	4	2.21667	1	0		0	0	0
107	10900	8	8	6	0	3	0	3	4	5	5	4.2	0	8	0	5	0	2	4.7		0		0	0	0
108	10920	2	4	3	2	3	3	2	2	2	2	2.5	0	2	0	0	2	0	0.816667		0		0	0	0
109	10930	2	3	5	5	5	5	3	5	6	6	4.5	2	5	5	5	0	0	3.9		0		0	0	0
110	10980	0	0	0	0	0	0	0	0	0	0	0	0	0	0	0	0	0	0		0		0	0	0
111	10990	8	8	8	8	8	8	8	8	8	8	8	8	8	8	8	8	8	7.26667		0		0	0	0
112	11000	9	9	9	9	9	9	9	9	9	9	9	0	0	0	0	0	0	0		0		0	0	0
113	11010	9	6	9	9	9	9	9	9	9	9	9	0	0	0	0	0	0	0		0		0	0	0
114	11020	9	9	9	9	9	9	9	9	9	9	9	0	0	0	0	0	0	0		0		0	0	0
115	11030	0	0		0	0	0	0	0	0	0	0	0	0	0	0	0	0	0		0		0	0	0
116	11040	10	10	10	10	10	10	10	10	10	10	10	0	0	0	0	0	0	0		0		0	0	0
117	11050	9	9	9	9	9	9	9	9	9	9	9	0	0	0	0	0	0	0		0		0	0	0
118	11060	9	9	9	9	9	9	9	9	9	9	9	0	0	0	0	0	0	0		0		0	0	0
119	11070	9	9	9	9	9	9	9	9	9	9	9	9	9	9	9	9	9	5.775		0		0	0	0
120	11080	3	3	3	3	3	3	3	3	3	3	3	10	10	10	10	100	10	9.83333	7	0		0	0	0
121	11100	9	9	9	9	9	9	9	9	9	9	0	0	0	0	0	0	0	0		0		0	0	0
122	11130	8	8	8	8	8	8	8	8	8	8	8	8	8	8	8	8	8	5.46667	3	0		0	0	0
123	11140	8	8	8	8	8	8	8	8	8	8	8	0	0	0	0	5	0	0.0416667		0		0	0	0
124	11150	0	0	0	0	0	0	0	0	0	0	0	0	0	0	0	0	0	0		0.3		2.5	0	0
125	11160	0	0	0	0	0	0	0	0	0	0	0	0	0	0	0	0	0	0		0.5		0.3	0	0
126	11170	0	0	0	0	0	0	0	0	0	0	0	0	0	0	0	0	0	0		0		0	0	0
127	11180	9	6	9	9	9	9	9	9	9	9	8.7	8	8	8	8	8	8	5.16667	6	0		0	0	0
128	11210	0	0	0	0	0	0	0	0	0	0	0	0	0	0	0	0	0	0		0		0	0	0
129	11220	0	0	0	0	0	0	0	0	0	0	0	0	0	0	0	0	0	0		0		0	0	0
130	11230	0	0	0	0	0	0	0	0	0	0	0	0	0	0	0	0	0	0		0		0	0	0
131	11250	6	6	6	6	6	6	6	6	6	6	6	9	9	9	9	9	9	5.775		0		0	0	0
132	11260	9	9	9	9	9	9	9	9	9	9	9	9	9	9	9	9	9	5.775		0		0	0	0
133	11270	9	9	9	9	9	9	9	9	9	9	9	9	9	9	9	9	9	6.075	6	0		0	0	0
134	11280	9	9	9	9	9	9	9	9	9	9	9	9	9	9	9	9	9	5.775	2	0		0	0	0
135	11290	7	7	7	7	7	7	7	7	7	7	7	8	8	8	8	8	8	5.46667		0		0	0	0
136	11330	1	1	1	1	1	1	1	1	1	1	1	1	1	1	1	5	1	0.941667		0		0	0	0
137	11340	0	0	0	0	0	0	0	0	0	0	0	0	0	0	0	0	0	0		0		0	0	0
138	11350	0	0	0	0	0	0	0	0	0	0	0	0	0	0	0	0	0	0		0		0	0	0
139	11360	6	8	8	8	8	10	10	6	9	9	8.2	0	0	0	0	0	0	0		0		0	0	0
140	11370	0	0	0	0	0	0	0	0	0	0	0	0	0	0	0	0	0	0		0		0	0	0
141	11380	0	0	0	0	0	0	0	0	0	0	0	0	0	0	0	0	0	0		0		0	0	0
142	11390	0	0	0	0	0	0	0	0	0	0	0	0	0	0	0	0	0	0		0		0	0	0
143	11400	0	0	0	0	0	0	0	0	0	0	0	0	0	0	0	0	0	0		0		0	0	0
144	11410	0	0	0	0	0	0	0	0	0	0	0	0	0	0	0	0	0	0		0		0	0	0
145	11420	0	0	0	0	0	0	0	0	0	0	0	0	0	0	0	0	0	0		0		0	0	0
146	11430	4	4	4	4	4	4	4	6	4	4	4.2	0	0	0	0	0	0	0		0		0	0	0
147	11440	0	0	0	0	0	0	0	0	0	0	0	0	0	0	0	0	0	0		0		0	0	0
148	11450	0	0	0	0	0	0	0	0	0	0	0	0	0	0	0	0	0	0		0		0	0	0
149	11460	0	0	0	0	0	0	0	0	0	0	0	0	0	0	0	0	0	0		0		0	0	0
150	11470	0	0	0	0	0	0	0	0	0	0	0	0	0	0	0	0	0	0		0		0	0	0
151	11480	0	0	0	0	0	0	0	0	0	0	0	0	0	0	0	0	0	0		0		0	0	0
152	11490	0	0	0	0	0	0	0	0	0	0	0	0	0	0	0	0	0	0		0		0	0	0
153	11500	0	0	0	0	0	0	0	0	0	0	0	0	0	0	0	0	0	0		0		0	0	0
154	11510	0	0	0	0	0	0	0	0	0	0	0	0	0	0	0	0	0	0		0		0	0	0
155	11520	5	5	5	5	5	5	5	5	5	5	5	0	0	0	0	0	0	0		0		0	0	0
156	11550	0	0	0	0	0	0	0	0	0	0	0	0	0	0	0	0	0	0		0		0	0	0
157	11560	0	0	0	0	0	0	0	0	0	0	0	0	0	0	0	0	0	0		0		0	0	0
158	11570	0	0	0	0	0	0	0	0	0	0	0	0	0	0	0	0	0	0		0		0	0	0
159	11590	0	0	0	0	0	0	0	0	0	0	0	0	0	0	0	0	0	0		0		0	0	0
160	11610	0	0	0	0	0	0	0	0	0	0	0	0	0	0	0	0	0	0		0		0	0	0
161	11630	0	0	0	0	0	0	0	0	0	0	0	0	0	0	0	0	0	0		0		0	0	0
162	11660	0	0			0	0	0	0	0	0	5	0	0	0	0	0	0	0	5	0		0	0	0
163	11670	0	0	0	0	0	0	0	0	0	0	0	0	0	0	0	0	0	0		0		0	0	0
164	11680	0	0	0	0	0	0	0	0	0	0	0	0	0	0	0	0	0	0		0		0	0	0
165	11690	0	0	0	0	0	0	0	0	0	0	0	0	0	0	0	0	0	0		0		0	0	0
166	11700	0	0	0	0	0	0	0	0	0	0	0	0	0	0	0	0	0	0		0		0	0	0
167	11710	0	0	0	0	0	0	0	0	0	0	0	0	0	0	0	0	0	0		0		0	0	0
168	11720	0	0	0	0	0	0	0	0	0	0	0	0	0	0	0	0	0	0		0		0	0	0
169	11730	0	0	0	0	0	0	0	0	0	0	0	0	0	0	0	0	0	0		0		0	0	0
170	11750	0	0			0	0	0	0	0	0	5	0	0	0	0	0	0	0	3	0		0	0	0
171	11780	0	0	0	0	0	0	0	0	0	0	0	0	0	0	0	0	0	0		0		0	0	0
172	11790	0	0	0	0	0	0	0	0	0	0	0	0	0	0	0	0	0	0		0		0	0	0
173	11800	0	0	0	0	0	0	0	0	0	0	0	0	0	0	0	0	0	0		0		0	0	0
174	11810	8	8	10	8	8	8	8	8	4	4	7.4	6	6	10	6	10	8	4.88333	4.5	0		0	0	0
175	11820	6	8	9	9	9	10	10	8	6	6	8.1	1	6	7	7	3	5	4.725	2	0		0	0	0
176	11830	0	0	0	0	0	0	0	0	0	0	0	0	0	0	0	0	0	0		0		0	0	0
177	11840	0	0	0	0	0	0	0	0	0	0	0	0	0	0	0	0	0	0		0		0	0	0
178	11850	0	0	0	0	0	0	0	0	0	0	0	0	0	0	0	0	0	0		0		0	0	0
179	11870	10	10	10	8	4	10	10	6	10	10	8.8	6	8	8	6	8	10	6.26667		0		0	0	0
180	11890	0	0	0	0	0	0	0	0	0	0	0	0	0	0	0	0	0	0		0		0	0	0
181	11930	0	0	0	0	0	0	0	0	0	0	0	0	0	0	0	0	0	0		0		0	0	0
182	11970	0	0	0	0	0	0	0	0	0	0	0	0	0	0	0	0	0	0		0		0	0	0
183	11980	2	2	2	5	5	2	2	2	2	2	2.6	2	2	2	2	2	2	2	6	0		0	0	0
184	11990	0	0	0	0	0	0	0	0	0	0	0	0	0	0	0	0	0	0		0		0	0	0
185	12020	1	1	1	1	1	1	1	9	1	1	1	0	0	0	0	0	0	0		0		0	0	0
186	12030	2	10	2	2	2	7	5	10	10	10	6	10	9	0	0	2	1	5.61667		10		10	0	0
187	12040	2	2	2	0	3	2	4	2	2	2	2.1	1	1	0	0	0	0	0.6		0		0	0	0
188	12050	3	3	3	4	4	3	2	0	0	2	2.4	0	0	2	2	2	0	0.616667		0		0	0	0
189	12060	0	0	0	0	0	0	0	0	0	0	0	0	0	0	0	0	0	0		0		0	0	0
190	12070	0	1	1	1	1	1	1	0	1	0	0.7	1	1	0	0	25	2	0.808333		0		0	0	0
191	12080	4	4	0	0	0	0	0	0	3	3	1.4	3	4	0	3	6	3	3.15	1	0		0	0	0
192	12090	0	0	0	0	0	0	0	0	0	0	0	0	0	0	0	0	0	0		0		0	0	0
193	12100	0	0	0	0	0	0	0	0	0	0	0	0	0	0	0	0	0	0		0		0	0	0
194	12110	0	0	0	0	0	0	0	0	0	0	0	0	0	0	0	0	0	0		0		0	0	0
195	12140	3	4	8	2	6	2	6	7	5	4	4.7	3	2	8	0	5	1	1.44167		0		0	0	0
196	12150	5	5	4	3	5	4	5	0	5	6	4.2	2	5	3	0	15	4	2.325		0		0	0	0
197	12160	5	5	5	5	5	5	5	5	5	5	5	2.5	2.5	2.5	2.5	25	2.5	2.30833	3	0		0	0	0
198	12170	9	9	9	9	9	9	9	9	9	9	9	0	0	0	0	0	0	0		0		0	0	0
199	12180	0	2	2	2	2	2	2	2	2	2	1.8	2	2	0	0	0	0	1.2		0		0	0	0
200	12190	0	0	0	0	0	0	0	0	0	2	0.2	1	1	0	1	0	0	0.9		0		0	0	0
201	12200	0	0	0	0	0	0	0	0	0	0	0	0	0	0	0	0	0	0		0		0	0	0
202	12210	0	0	2	0	1	0	3	4	3	2	1.5	6	8	5	6	25	9	6.40833		0		0	0	0
203	12220	3	3	3	4	4	4	4	4	4	4	3.7	0	5	0	0	0	0	2		0		0	0	0
204	12230	2	2	2	2	3	0	0	0	2	0	1.3	0	4	0	0	0	3	1.6	0.8	0		0	0	0
205	12240	0	0	0	0	2	2	3	2	0	0	0.9	0	5	0	5	0	0	3.5		0		0	0	0
206	12250	4	5	0	3	2	0	0	4	3	3	2.4	4	3	0	3	20	4	3.06667	4	0		0	0	0
207	12270	0	0	0	0	0	0	0	0	2	0	0.2	0	4	0	4	25	4	3.00833	2	0		0	0	0
208	12280	0	0	0	0	0	0	0	0	0	0	0	0	0	0	0	0	0	0		0		0	0	0
209	12290	1	1	1	1	1	1	1	1	1	1	1	2.5	2.5	2.5	2.5	25	2.5	2.00833	5	0		0	0	0
210	12310	0	0	0	0	0	0	0	0	0	0	0	0	0	0	0	0	0	0		0		0	0	0
211	12320	0	0	0	0	2	0	0	0	0	0	0.2	2.5	2.5	2.5	2.5	25	2.5	2.00833	3	0		0	0	0
212	12520	0	0	0	0	0	0	0	0	0	0	0	0	4	0	0	0	0	1.6		0		0	0	0
213	12540	1	4	6	0	4	0	0	0	1	1	1.7	0	0	6	0	20	3	0.166667		0		0	0	0
214	12550	5	6	5	4	6	3	6	0	4	3	4.2	0	0	0	0	0	0	0		0		0	0	0
215	12560	2	2	0	2	0	0	4	0	2	2	1.4	0	3	4	0	0	0	1.2		0		0	0	0
216	12580	2	7	1	3	4	1	8	0	5	3	3.4	5	3	0	2	0	4	2.8	5	0		0	0	0
217	12600	0	2	0	0	0	0	0	4	0	2	0.8	4	6	2	4	0	2	4.4	0	0		0	0	0
218	12620	3	6	0	0	8	0	1	0	2	2	2.2	0	3	0	0	0	0	1.2		0		0	0	0
219	12640	0	0	0	0	0	0	0	0	0	0	0	0	0	0	0	0	0	0		0		0	0	0
220	12680	0	0	0	0	0	0	0	0	0	0	0	0	2	0	0	0	0	0.8		0		0	0	0
221	12690	0	0	0	0	0	0	0	0	0	0	0	0	2	0	0	0	0	0.8		0		0	0	0
222	12700	0	0	0	0	0	0	0	0	0	0	0	0	0	0	0	0	0	0		0		0	0	0
223	12710	0	0	0	0	0	0	0	0	0	0	0	0	1	0	0	0	0	0.4		0		0	0	0
224	12720	0	0	0	0	0	0	0	0	0	0	0	0	2	0	0	0	0	0.8		0		0	0	0
225	12730	8	8	8	5	5	5	5	5	5	8	6.2	9	9	9	9	9	9	7.875	5	0		0	0	0
226	12770	2	2	2	2	2	0	0	0	2	0	1.2	6	6	4	4	10	4	4.88333	1	0		0	0	0
227	12790	2	2	2	2	2	2	2	2	2	2	2	5	5	5	5	0	1	4.8		0		0	0	0
228	12800	0	2	2	2	4	2	2	4	0	0	1.8	4	4	4	2	10	2	3.08333	2	0		0	0	0
229	12820	0	3	0	0	3	0	0	0	0	0	0.6	0	0	0	0	0	0	0		0		0	0	0
230	12830	0	0	0	0	0	0	0	0	0	0	0	0	0	0	0	0	0	0		0		0	0	0
231	12840	2	2	2	0	0	4	0	0	0	2	1.2	2	0	6	2	0	0	1		0		0	0	0
232	12850	6	8	2	4	4	4	8	6	6	8	5.6	4	6	2	2	10	4	3.88333	8	0		0	0	0
233	12860	4	4	4	2	2	2	4	2	2	2	2.8	4	6	0	2	10	2	3.88333		0		0	0	0
234	12910	2	3	1	3	3	2	2	2	5	2	2.5	5	5	3	6	60	5	5.3		0		0	0	0
235	12920	0	0	0	0	0	0	0	0	0	0	0	2	4	0	0	0	2	2		0		0	0	0
236	12940	2	2	2	0	2	2	2	4	2	2	1.8	4	4	4	2	2	2	3.01667	0	0		0	0	0
237	12950	0	0	0	0	0	0	0	0	0	0	0	0	0	0	0	0	0	0		0		0	0	0
238	13000	0	0	0	0	0	0	0	0	0	0	0	0	0	0	0	0	0	0		0		0	0	0
239	13030	0	2	2	2	2	2	4	2	2	2	2	2	4	2	2	2	2	2.61667	5	0		0	0	0
240	13040	0	0	0	0	0	0	0	0	0	0	0	0	2	0	0	0	0	0.8		0		0	0	0
241	13050	0	0	0	0	2	0	0	0	0	0	0.2	0	0	0	0	0	0	0		0		0	0	0
242	13080	0	0	0	0	0	0	0	0	0	0	0	0	0	0	0	0	0	0		0		0	0	0
243	13110	0	0	0	0	2	2	4	2	2	2	1.4	2	0	0	2	0	0	1.8		0		0	0	0
244	13140	0	0	0	2	2	0	2	6	4	6	3.2	4	8	6	4	2	2	5.21667	3	0		0	0	0
245	13160	0	0	0	0	0	0	0	0	0	0	0	0	0	0	0	0	0	0		0		0	0	0
246	13170	0	0	0	0	0	0	0	4	0	0	0.4	0	0	0	0	0	0	0		0		0	0	0
247	13180	0	0	0	0	0	0	0	3	0	0	0.3	2	2	0	0	0	0	1.2		0		0	0	0
248	13190	2	0	0	0	0	0	0	0	0	0	0.2	0	0	0	0	20	4	0.166667	1	0		0	0	0
249	13200	0	0	0	0	0	0	0	0	0	0	0	0	0	0	0	0	0	0		0		0	0	0
250	13210	0	0	0	0	0	0	0	0	0	0	0	0	0	0	0	0	0	0		0		0	0	0
251	13270	0	0	0	0	0	0	0	0	0	0	0	0	0	0	0	0	0	0		0		0	0	0
252	13280	0	0	0	0	0	0	0	0	0	0	0	0	0	0	0	0	0	0		0		0	0	0
253	13310	0	0		0	0	0	0	0	0	0	0	0	0	0	0	0	0	0	5	0		0	0	0
254	13320	0	0	0	0	0	0	0	0	0	0	0	0	0	0	0	0	0	0		0		0	0	0
255	13330	2	4	2	2	2	4	4	2	4	4	3	4	4	6	4	50	4	4.01667	2	0		0	0	0
256	13350	0	0		0	0	0	0	0	0	0	0	0	0	0	0	0	0	0	5	0		0	0	0
257	13380	0	0	0	0	0	0	0	0	0	0	0	1	2	0	0	0	0	1		0		0	0	0
258	13400	1	5	0	0	0	0	0	0	3	4	1.3	0	0	0	0	0	0	0		0		0	0	0
259	13410	3	5	0	0	5	6	3	0	5	5	3.2	5	5	0	0	0	0	3		0		0	0	0
260	13420	2	2	2	2	2	0	0	0	0	0	1	2	4	0	2	30	2	2.85		0		0	0	0
261	13450	2	6	0	4	2	0	4	0	8	6	3.2	1	0	0	0	0	0	0.2		0		0	0	0
262	13460	5	6	3	0	7	5	8	8	8	8	5.8	8	8	6	5	120	6	7.3	3	0		0	0	0
263	13500	0	0	0	0	0	0	7	0	0	0	0.7	0	0	0	0	0	0	0		0		0	0	0
264	13520	3	5	6	0	0	0	0	0	0	0	1.4	0	0	0	0	0	0	0		0		0	0	0
265	13530	0	0	0	0	0	0	0	0	0	0	0	0	0	0	0	0	0	0		0		0	0	0
266	13560	0	8	0	0	0	0	4	2	4	4	2.2	4	0	0	0	0	0	0.8		0		0	0	0
267	13600	4	4	4	4	4	4	2	2	2	4	3.4	4	6	0	2	120	4	4.8	4	0		0	0	0
268	13610	2	2	2	2	2	2	2	2	2	2	2	4	6	6	4	60	4	4.9	8	0		0	0	0
269	13620	6	2	2	2	2	2	3	0	4	4	2.7	4	0	0	0	0	0	0.8		0		0	0	0
270	13640	0	0	0	0	2	0	0	2	1	4	0.9	5	5	3	5	10	4	4.88333	2	0		0	0	0
271	13650	0	0	0	0	0	0	0	0	0	0	0	0	0	0	0	0	0	0		0		0	0	0
272	13660	8	8	6	2	5	7	8	7	9	9	6.9	3	5	2	2	0	0	3.2		0		0	0	0
273	13970	0	0		0	0	0	0	0	0	0	0	0	0	0	0	0	0	0	7	0		0	0	0
274	13990	10	10	0	10	10	2	2	4	0	0	4.8	0	2	0	0	0	4	0.8	2	0		0	0	0
275	14000	0	0	0	2	2	0	4	0	0	6	1.4	4	6	2	6	10	4	5.08333	0	0		0	0	0
276	14010	4	6	0	0	0	0	0	6	0	0	1.6	0	6	2	6	0	0	3.6		0		0	0	0
277	14050	0	0		0	0	0	0	0	0	0	2	8	6	0	2	0	2	4.6		0		0	0	0
278	14060	0	0	0	0	0	0	0	0	0	0	0	4	4	0	2	25	6	3.60833		0		0	0	0
279	14080	3	2	0	0	3	4	5	0	0	0	1.7	3	2	2	1	30	5	2.05	5	0		0	0	0
280	14090	0	0	0	0	0	0	0	0	0	0	0	0	2	2	2	10	2	1.48333	2	0		0	0	0
281	14300	2	2	0	3	2	2	0	0	2	0	1.3	2	3	2	0	0	3	1.8	1	0		0	0	0
282	14320	0	4	0	4	2	0	0	2	8	6	2.6	6	10	4	4	10	6	6.48333	1	0		0	0	0
283	14350	0	2	0	0	4	0	2	0	0	2	1	0	0	0	0	0	0	0		0		0	0	0
284	14360	0	0	0	0	0	0	0	0	0	0	0	6	6	0	4	0	0	4.8		0		0	0	0
285	14370	6	6	0	2	2	0	0	2	0	4	2.2	4	4	2	4	0	2	3.6	2	0		0	0	0
286	14380	0	0	0	0	0	0	0	0	0	0	0	1	4	2	3	0	0	2.7		0		0	0	0
287	14390	0	0	1	0	2	1	0	1	1	0	0.6	2	2	3	0	1	2	1.20833	2.5	0		0	0	0
288	14400	2	2	2	2	4	2	2	4	4	6	3	6	6	4	6	60	6	5.9		0		0	0	0
289	14410	0	0	0	0	0	0	0	0	0	0	0	0	0	0	0	0	0	0		0		0	0	0
290	14420	0	4	0	0	0	0	0	0	0	0	0.4	0	0	0	0	0	0	0		0		0	0	0
291	14430	0	0	0	0	0	0	0	0	0	0	0	0	0	0	0	0	0	0		0		0	0	0
292	14440	0	0	0	4	4	4	0	0	0	0	1.2	6	6	6	6	6	6	3.65	5	0		0	0	0
293	14450	0	0	0	0	0	0	0	0	2	2	0.4	0	0	0	0	0	0	0		0		0	0	0
294	14460	4	4	4	4	4	4	2	6	6	4	4.2	6	6	6	6	25	6	5.40833		0		0	0	0
295	14470	1	5	1	2	1	0	0	0	2	5	1.7	7	7	1	7	0	1	6.3		0		0	0	0
296	14480	0	0	0	0	0	0	0	0	0	0	0	2	2	0	0	1	0	1.80833		0		0	0	0
297	14490	0	0		0	0	0	0	0	0	0	0	0	0	0	0	0	0	0	2	0		0	0	0
298	14500	4	8	6	6	8	2	4	0	10	10	5.8	8	2	10	10	60	10	5.9	8	0		0	0	0
299	14510	0	0		0	0	0	0	0	0	0	0	0	0	0	0	0	0	0	5	0		0	0	0
300	14530	0	0	0	0	0	0	0	0	0	0	0	4	4	4	4	30	4	3.85	3	0		0	0	0
301	14550	0	0	0	0	0	0	0	0	0	0	0	0	0	0	0	0	0	0		0		0	0	0
302	14560	0	0	0	0	0	0	0	0	0	0	0	0	0	0	0	0	0	0		0		0	0	0
303	14570	0	0	0	0	0	0	0	0	0	0	0	2	0	0	0	0	0	0.4		0		0	0	0
304	14580	8	6	6	0	2	2	0	6	4	4	3.8	5	2	0	4	100	8	3.83333	10	0		0	0	0
305	14600	2	2	2	2	2	2	2	2	2	2	2	6	5	5	8	30	4	5.85		0		0	0	0
306	14620	2	2	2	2	2	2	2	2	2	2	2	2	2	2	0	0	0	1.4		0		0	0	0
307	14640	2	0	4	0	2	0	2	0	2	4	1.6	2	0	0	0	4	4	0.433333	2	0		0	0	0
308	14650	0	4	6	2	2	2	4	2	6	6	3.4	2	6	2	4	10	2	4.08333	4	0		0	0	0
309	14690	0	2	8	2	10	2	8	4	6	6	4.8	8	8	6	6	20	8	6.76667		0		0	0	0
310	14710	0	0	0	0	0	0	0	0	0	0	0	0	0	2	0	0	0	0		0		0	0	0
311	14720	0	0	0	0	0	0	0	0	0	0	0	2	2	2	2	20	4	1.96667	3	0		0	0	0
312	14730	5	4	2	6	8	0	0	0	7	8	4	5	5	6	7	10	6	5.18333		0		0	0	0
313	14750	0	0	0	0	0	0	0	0	2	2	0.4	2	0	6	6	0	0	1.8		0		0	0	0
314	14760	0	10	0	0	6	4	0	0	4	2	2.6	8	10	0	8	0	2	8		0		0	0	0
315	14770	8	8	10	10	6	6	2	10	8	2	7	8	10	6	8	60	8	8.5	1	0		0	0	0
316	14790	0	0	0	0	0	0	0	0	0	0	0	0	0	0	0	0	0	0		0		0	0	0
317	14800	0	0	0	0	0	0	0	0	0	0	0	4	3	0	0	0	0	2.2		0		0	0	0
318	14810	0	0	0	0	0	0	0	0	0	0	0	0	0	0	0	0	0	0		0		0	0	0
319	14820	0	5	0	0	2	0	0	0	5	5	1.7	4	4	2	4	5	4	3.64167	1	0		0	0	0
320	14830	0	0	0	0	0	0	0	0	0	0	0	0	2	0	0	0	0	0.8		0		0	0	0
321	14840	0	0	0	0	0	0	0	0	0	0	0	0.6	0.4	0.4	0.4	4	0.6	1.51333		0		0	0	0
322	14860	0	0	0	0	0	0	0	0	2	0	0.2	0	0	4	4	0	0	1.2		0		0	0	0
323	14890	0	0	0	0	0	0	0	0	0	0	0	0	0	0	0	0	0	0		0		0	0	0
324	14900	0	0	0	0	0	0	0	0	0	0	0	0	0	0	0	0	0	0		0		0	0	0
325	14910	2	0	0	2	7	0	2	0	3	0	1.6	0	4	0	4	0	0	2.8		0		0	0	0
326	14920	0	0	0	0	4	0	0	4	2	0	1	6	8	2	6	30	4	6.45	2	0		0	0	0
327	14930	0	0	0	0	0	0	0	0	0	0	0	2	2	0	2	0	0	1.8		0		0	0	0
328	14950	10	6	2	0	10	0	0	10	10	6	5.4	0	4	0	4	100	6	3.63333	1	0		0	0	0
329	14960	4	6	6	4	6	6	4	4	8	6	5.4	5	6	6	8	0	2	5.8	6	0		0	0	0
330	14970	0	0	0	0	0	0	0	0	0	0	0	0	0	0	0	0	0	0		0		0	0	0
331	14980	5	4	3	1	7	5	1	9	2	3	4	3	7	7	5	2	4	4.91667	5	0		0	0	0
332	14990	0	0	0	0	0	0	0	0	0	0	0	0	0	0	0	0	0	0		0		0	0	0
333	15000	0	0	0	0	0	0	0	0	0	0	0	0	0	0	0	0	0	0		0		0	0	0
334	15010	0	0	0	0	0	0	0	0	2	4	0.6	2	4	2	2	0	2	2.6	5	0		0	0	0
335	15020	0	0	0	0	0	0	0	0	0	0	0	2	2	0	2	2	2	1.81667		0		0	0	0
336	15050	6	8	6	6	8	8	6	10	8	8	7.4	4	10	10	8	100	8	8.03333		0		0	0	0
337	15060	0	0	0	0	0	0	0	0	0	0	0	0	0	0	0	0	0	0		0		0	0	0
338	15070	0	0	0	0	2	0	0	0	0	0	0.2	0	6	0	0	10	4	2.48333	1	0		0	0	0
339	15080	0	2	0	0	0	0	0	0	2	0	0.4	2	2	4	3	0	5	2.1	5	0		0	0	0
340	15100	5	10	8	10	8	0	5	0	8	10	6.4	0	0	0	0	0	0	0		0		0	0	0
341	15110	0	0	0	0	0	0	0	0	0	0	0	2	0	0	0	0	0	0.4		0		0	0	0
342	15140	0	1	0	0	0	0	0	4	7	2	1.4	2	3	0	4	2	3	2.81667	5	0		0	0	0
343	15160	0	2	6	0	4	0	0	0	2	0	1.4	2	4	4	4	0	0	3.2		0		0	0	0
344	15180	6	8	2	4	4	2	2	4	10	8	5	8	8	6	6	25	4	6.80833	3	0		0	0	0
345	15200	0	0	0	0	0	0	0	0	0	0	0	1	1	1	1	1	1	0.608333		0		0	0	0
346	15210	0	0	0	0	0	0	0	0	0	0	0	0	0	0	0	0	0	0		0		0	0	0
347	15220	2	0	0	0	0	0	0	0	0	0	0.2	0	4	4	0	0	0	1.6		0		0	0	0
348	15240	6	4	2	0	8	0	0	10	4	4	3.8	6	4	0	0	60	4	3.3	2	0		0	0	0
349	15250	4	4	4	6	0	4	0	2	0	0	2.4	2	8	0	0	60	2	4.1		0		0	0	0
350	15260	0	0	0	0	0	0	0	0	0	0	0	0	0	0	0	0	0	0		0		0	0	0
351	15270	2	0	0	0	0	0	0	0	0	0	0.2	2	2	0	0	0	0	1.2		0		0	0	0
352	15280	0	0	0	0	0	0	0	0	0	0	0	2	2	0	0	30	0	1.45		0		0	0	0
353	15350	0	0	0	0	0	0	0	0	2	0	0.2	2	0	0	0	0	0	0.4		0		0	0	0
354	15360	0	2	0	2	2	0	2	0	2	2	1.2	2	2	2	0	25	2	1.80833	6	0		0	0	0
355	15380	0	0	0	0	0	0	0	0	0	0	0	0	0	0	0	10	2	0.0833333		0		0	0	0
356	15390	2	2	2	0	2	0	0	0	0	0	0.8	2	2	2	0	0	0	1.2		0		0	0	0
357	15420	2	6	2	2	2	2	2	2	4	4	2.8	4	4	4	4	25	2	3.80833	7	0		0	0	0
358	15510	0	4	2	0	4	0	3	4	2	2	2.1	0	3	0	1	5	2	1.54167		0		0	0	0
359	15520	0	0	0	0	0	0	0	0	0	2	0.2	4	0	2	2	0	0	1.4		0		0	0	0
360	15530	0	0	0	0	0	0	0	0	0	0	0	0	0	0	0	0	0	0		0		0	0	0
361	15670	0	0	0	2	2	0	0	4	0	0	0.8	2	2	0	2	25	2	2.00833		0		0	0	0
362	15680	2	0	0	2	2	2	2	2	2	2	1.6	4	2	2	4	25	4	3.00833	2	0		0	0	0
363	15700	1	1	2	1	1	1	0	1	1	2	1.1	3	1	1	1	0	0	1.3		0		0	0	0
364	15720	0	0	0	0	0	0	0	0	0	0	0	1	2	0	0	0	0	1		0		0	0	0
365	15770	0	0	0	0	0	0	0	0	0	0	0	0	0	0	0	0	0	0		0		0	0	0
366	15810	0	2	4	0	2	6	0	0	0	0	1.4	8	0	0	0	120	8	2.6	5	0		0	0	0
367	15820	2	5	0	0	2	2	1	0	0	0	1.2	2	2	1	0	0	0	1.2		0		0	0	0
368	15830	2	2	2	4	8	2	2	2	2	3	2.9	4	4	0	4	0	0	3.6		0		0	0	0
369	15840	2	4	8	6	4	6	2	8	4	4	4.8	8	4	0	0	120	8	4.2		0		0	0	0
370	15860	0	0	0	2	0	4	2	4	6	4	2.2	4	6	0	0	10	2	3.28333		0		0	0	0
371	15870	7	5	0	5	6	5	5	5	5	5	4.8	8	8	8	7	30	8	7.15	4	0		0	0	0
372	15920	2	0	2	0	2	2	0	4	0	2	1.4	4	2	2	0	10	1	1.68333		0		0	0	0
373	15970	2	0	0	0	0	0	0	0	0	0	0.2	7	6	0	0	0	0	3.8		0		0	0	0
374	16000	0	0	2	0	0	0	0	0	2	2	0.6	0	2	0	0	0	0	0.8		0		0	0	0
375	16020	0	0	0	0	0	0	0	0	0	0	0	0	0	0	0	0	0	0.3		0		0	0	0
376	16050	0	0	0	0	0	0	0	0	0	0	0	4	4	0	2	60	2	3.5		0		0	0	0
377	16100	0	6	0	0	8	0	0	6	6	10	3.6	6	8	6	0	5	8	4.44167		0		0	0	0
378	16140	0	0	0	0	0	0	0	2	0	0	0.2	2	4	2	0	0	0	2		0		0	0	0
379	16160	4	4	0	0	0	2	2	2	2	2	1.8	6	2	2	2	0	0	2.6		0		0	0	0
380	16210	0	4	0	0	0	0	0	0	0	4	0.8	4	4	0	2	0	4	3	2	0		0	0	0
381	16270	0	8	2	0	2	0	0	0	0	0	1.2	2	0	0	0	0	0	0.4		0		0	0	0
382	16300	0	0	0	0	0	0	0	0	0	0	0	2	4	6	0	30	4	2.25	3	0		0	0	0
383	16310	6	6	8	4	8	4	4	6	8	4	5.8	4	6	0	2	120	8	4.8		0		0	0	0
384	16340	0	4	0	2	8	0	0	2	4	2	2.2	4	4	0	2	75	2	3.625		0		0	0	0
385	16350	0	0	0	0	0	0	0	0	0	0	0	0	4	0	0	0	0	1.6		0		0	0	0
386	16420	0	0	0	0	0	0	0	0	0	0	0	2	0	0	0	0	0	0.4		2	10	3	0	0
387	16440	0	0	0	0	0	0	0	0	0	0	0	2	3	1	0	0	1	1.6		0		4	16	0
388	16450	2	4	0	0	0	2	2	0	0	0	1	2	4	4	0	0	0	1.2		0	16	3	16	0
389	16470	0	0	0	0	0	0	0	0	0	0	0	0	4	0	0	0	0	1.6		4	0	4	10	0
390	16480	2	4	0	0	0	0	0	1	0	0	0.7	2	4	0	0	5	0	2.04167		4	10	5	10	0
391	16490	2	8	3	2	7	2	2	5	1	1	3.3	2	6	2	6	2	3	4.61667	7	5		2	4	15
392	16510	0	0	0	0	0	0	0	0	0	0	0	1	3	4	2	0	0	2		1	51	2.5	9	0
393	16530	0	0	0	0	0	0	0	0	0	0	0	0	0	0	0	0	0	0		0	0	5	15	0
394	16540	7	0	0	0	0	0	0	0	0	0	0.7	7	9	0	10	5	2	8.04167		0	9	8	9	0
395	16550	0	0	0	0	0	0	0	0	0	0	0	0	0	0	0	0	0	0		0	0	8	9	0
396	16570	2	3	2	2	4	2	0	3	6	4	2.8	3	2	2	2	1	1	2.00833		3	15	1	7	0
397	16610	0	0	0	0	0	0	0	0	0	0	0	0	0	0	0	0	0	0		0	0	1	10	0
398	16620	0	0	0	0	0	0	0	0	0	0	0	0	0	0	0	0	0	0		0	0	2	15	0
399	16630	0	8	0	8	0	2	10	0	10	10	4.8	2	10	0	7	5	1	6.54167		3	20	2.5	12	0
400	16650	0	0	0	0	0	0	0	2	5	6	1.3	5	4	6	3	0	0	3.5		6	21	1.5	7	0
401	16660	8	6	5	1	2	0	1	10	5	6	4.4	1	8	0	5	0	5	4.9		0	51	1	0.5	15
402	16670	0	0	0	0	0	0	0	0	0	0	0	3	3	1	0	0	0	1.8		0	2	2.5	7	0
403	16700	0	0	8	4	9	6	8	10	9	9	6.3	8	8	8	4	8	5	6.06667	1	8	18	4	5	25
404	16710	0	0	0	0	0	0	0	0	0	0	0	5	2	0	0	0	0	1.8		1	0	3	7	0
405	16720	0	0	0	0	0	0	0	0	0	0	0	0	3	1	1	5	1	1.54167		4	0	3	7	0
406	16730	6	6	5	0	0	0	0	10	4	4	3.5	4	2	0	0	30	8	1.85		0	16	2	6	14
407	16750	2	0	1	0	0	3	0	0	0	3	0.9	0	5	5	0	5	4	2.04167	1	5		3	4	0
408	16760	0	0	0	0	0	0	6	0	0	0	0.6	2	8	0	0	0	0	3.6		0	0	4	14	0
409	16770	0	5	2	5	8	0	1	5	7	5	3.8	5	7	0	7	60	10	6.4		0	50	3	1	0
410	16780	0	0	0	0	0	0	0	3	0	0	0.3	2	4	0	3	10	2	2.98333		4	18	3	10	6
411	16800	2	4	0	0	0	2	2	2	0	2	1.4	0	4	0	0	0	0	1.6		0	26	2	7	0
412	16810	0	0	0	0	0	0	0	0	0	0	0	0	5	0	5	5	3	3.54167	3	2	0	2	6	0
413	16820	4	6	0	6	8	6	6	0	4	4	4.4	2	6	0	0	0	0	2.8		0	35	6	5	0
414	16830	0	3	0	6	5	0	8	0	4	7	3.3	3	0	9	7	3	7	2.725		0	17	3	5	0
415	16840	0	0	0	0	0	0	0	0	3	0	0.3	4	3	0	0	4	4	2.03333		0	0	3	5	0
416	16850	0	0	0	0	0	0	0	0	0	0	0	5	2	0	0	0	0	1.8		0	0	5	9	0
417	16860	0	0	0	0	0	0	0	0	0	0	0	0	0	0	0	0	0	0		0	2	4	15	0
418	16870	7	3	3	7	6	9	1	2	2	1	4.1	5	3	1	2	5	4	2.84167		0	6	2	9	0
419	16890	4	8	3	6	8	2	9	2	10	5	5.7	6	8	2	5	30	6	6.15		0	59	2	1	5
420	16900	0	0.4	0.2	0	0	0	0	0.8	0	0.2	0.2	0.2	0	0	0	0	0	0.04		0	17	1	5	11
421	16910	0	0	0	0	0	1	1	0	2	1	0.5	2	2	2	3	5	3	2.14167	5	2	18	2	9	6
422	16930	0	0	0	0	0	0	0	0	0	0	0	4	4	0	0	0	0	2.5		2	25	1	5	1
423	16940	0	0	0	0	0	0	0	0	0	0	0	0	0	4	0	0	0	0.8		0	0	5	4	0
424	16950	1	1	2	3	3	3	0	0	1	1	1.5	2	3	0	3	5	3	1.64167	3	3	0	2	4	0
425	16960	0	0	0	0	0	0	0	0	0	0	0	0	0	0	0	0	0	0.9		0	0	1	12	0
426	16970	0	5	3	0	4	2	2	4	5	7	3.2	6	7	6	7	30	5	4.25		2	20	2	7	0
427	16990	0	0	0	0	0	0	0	0	0	0	0	0	0	0	0	0	0	0.4		0	0	2	10	0
428	17000	0	0	0	0	0	0	0	0	0	0	0	4	4	0	4	0	2	2.4		0	0	4	10	0
429	17010	0	3	0	0	0	0	0	2	0	0	0.5	0	7	8	7	0	0	4		0	5	4	6	0
430	17020	0	0	0	0	0	0	0	0	0	0	0	0	5	0	0	0	0	3.1		0	7	2	9	0
431	17030	0	4	0	0	5	0	0	0	2	5	1.6	3	3	3	3	30	2.5	3.05	3	3		2	9	0
432	17040	0	6	0	0	0	0	0	4	5	5	2	0	6	0	0	30	0	2.35		3	36	2	6	14
433	17050	2	8	3	0	2	6	1	7	6	3	3.8	4	5	2	3	10	6	3.68333	2	8	30	1	4	0
434	17060	0	0	0	0	1	0	0	2	2	2	0.7	1	2	0	0	0	0	1.9		8	0	3	13	0
435	17070	0	0	0	1	0	1	2	2	1	3	1	2	3	1	0	0	0	1.4		0		4	10	0
436	17080	0	0	0	0	0	0	0	2	0	0	0.2	3	2	0	0	0	0	1.6		0	12	3	5	23
437	17090	2	3	3	1	2	4	2	6	4	4	3.1	5	4	3	5	2	3	3.21667		4	15	2.5	2	10
438	17100	0	0	0	0	4	0	0	6	0	0	1	6	8	0	0	90	8	4.85		4	15	4	9	0
439	17110	0	0	0	0	2	0	0	0	4	0	0.6	7	5	2	0	20	7	4.16667		0	0	4	11	0
440	17130	0	0	0	0	0	1	1	0	3	3	0.8	1	5	3	4	30	3	3.25		2	0	3.5	8.5	0
441	17140	0	0	0	0	0	1	0	0	1	2	0.4	3	3	0	0	60	3	3.1	4	0	0	3	17.5	0
442	17150	0	0	0	6	7	4	4	3	8	7	3.9	7	9	4	5	0	4	4.8		7	0	3	7	0
443	17200	0	0	0	0	2	0	0	0	4	5	1.1	2	1	1	1	0	1	1		0	33	5	8	6
444	17220	3	2	5	7	8	2	8	3	4	5	4.7	5	7	7	7	15	5	6.325		5	0	1	5	0
445	17240	0	2	0	0	0	0	0	0	2	2	0.6	2	4	0	0	0	1	1.2		0	34	4	6	0
446	17250	0	2	0	0	0	0	0	0	0	0	0.2	0	3	0	0	60	2	1.9		2	0	3.5	7	0
447	17270	0	2	0	0	3	0	0	5	3	4	1.7	1	5	0	5	15	4	2.325	5	5	21	3	6	7
448	17290	4	3	0	2	4	0	0	6	4	4	2.7	2	2	0	0	30	4	2.15	5	0	19	2	4	0
449	17300	0	0	0	5	1	0	0	0	3	2	1.1	3	4	6	0	5	3	1.84167		2	0	4	10	0
450	17340	10	6	5	6	10	10	2	8	5	9	7.1	0	10	8	0	0	0	3.1		2	15	4	4	3
451	17350	0	0	0	1	0	0	0	2	0	0	0.3	3	1	5	1	3	4	3.025	1	0		6	10	0
452	17370	0	1	2	0	0	0	0	1	2	3	0.9	3	4	5	4	20	2	2.76667	1	0	30	0	0	10
453	17380	0	3	4	1	5	6	7	2	8	9	4.5	3	4	7	6	1	2	3.80833	2	0	0	2	7	0
454	17390	0	0	0	0	0	0	0	0	0	0	0	2	6	0	2	10	3	3.48333	5	0	0	3	6	0
455	17450	0	0	0	0	0	0	0	0	0	0	0	3	4	0	2	0	0	3.4		5	0	5	4	0
456	17460	0	6	5	4	9	4	6	2	3	4	4.3	2	8	2	5	45	6	4.375		0	0	7	8	0
457	17480	0	0	0	0	0	0	0	0	0	0	0	8	1	0	1	0	1	2.5		0	0	6.5	6	0
458	17490	1	2	0	6	9	7	10	8	7	8	5.8	9	7	4	5	10	5	4.58333		5	10	4	5	0
459	17500	8	3	0	1	8	5	0	6	7	10	4.8	7	3	5	5	3	5	4.925		3		6	3	0
460	17520	2	1	3	0	2	2	1	1	5	3	2	3	4	3	1	0	2	2.7	6	3	0	3	6	14
461	17530	0	3	0	0	3	3	4	2	2	2	1.9	0	4	4	6	2	3	3.41667	1	5	0	4	3	0
462	17540	0	1	0	0	0	1	0	0	2	1	0.5	0	1	0	1	0	0	1.8		1	18	4	4	0
463	17560	0	0	0	1	2	0	3	1	1	1	0.9	8	8	2	1	10	8	3.98333		1	27.5	2	8.5	0
464	17580	7	0	0	5	4	0	7	0	3	5	3.1	6	8	7	5	4	9	5.53333		0	16	5	3	5
465	17590	0	0	0	0	0	0	0	0	0	0	0	0	0	0	0	0	0	2.1		0	0	4	6	0
466	17600	0	6	2	2	3	2	1	1	3	8	2.8	2	4	1	5	4	2	2.23333	6	0		4	6	0
467	17610	1	2	2	2	2	2	1	3	1	2	1.8	8	7	3	4	2	5	5.11667		5		2	3	2
468	17620	2	1	2	1	4	1	1	3	3	1	1.9	2	6	3	3	4	5	4.03333		4		3	8	10
469	17660	0	0	0	0	7	1	0	0	0	0	0.8	3	5	4	5	10	0	2.68333	5	0	18	3	3	9
470	17670	8	8	5	0	9	8	7	0	7	8	6	6	9	7	10	120	6	7.5		0	7	5	7	2
471	17680	0	0	0	1	1	0	0	0	0	0	0.2	1	2	0	0	1	1	3.40833		0	10	5	7	0
472	17690	0	0	0	0	0	0	0	0	0	0	0	0	4	4	0	5	2	1.24167	8	4	0	5	7	2
473	17700	1	1	1	1	1	1	1	1	1	1	1	6	5	10	5	5	4	4.04167	8	5		1	7	2
474	17710	0	0	0	0	0	0	0	0	0	0	0	5	0	0	1	10	1	2.78333		5	0	7	8	0
475	17720	8	8	8	0	8	3	7	0	5	5	5.2	8	8	10	8	90	5	5.65	5	5		7	8	0
476	17730	0	0	0	0	0	0	0	0	0	0	0	1	2	2	1	10	3	3.28333	5	2	17	5	8	2
477	17740	0	0	0	0	0	0	0	0	0	0	0	3	0	1	0	0	0	1.1		2		5	8	2
478	17750	0	0	0	0	0	0	0	0	0	0	0	0	1	0	0	0	0	0.2		0	0	0	0	0
479	17760	0	0	0	4	4	0	2	0	0	2	1.2	5	5	5	0	30	4	2.45	2	0		0	0	0
480	17780	8	1	0	0	0	0	2	0	6	0	1.7	1	3	1	3	0	0	3.8		2		8	0	0
481	17790	0	0	0	0	0	0	0	0	0	0	0	5	1	1	1	0	1	2.3		1		0	0	0
482	17820	8	7	5	5	5	5	5	10	8	8	6.6	8	8	8	8	9	8	5.175	6	8		7	7	0
483	17830	3	8	1	8	7	0	0	10	8	8	5.3	6	10	0	0	2	5	5.61667	6	8	33	1.5	5	3
484	17840	1	3	5	2	2	5	6	1	8	7	4	4	2	3	6	30	2.5	4.65	2	8	31	4	2	8
485	17850	0	0	0	0	8	0	0	0	0	0	0.8	0	5	0	5	0	0	3		0	14	2	3	0
486	17860	0	0	0	0	0	0	0	0	0	0	0	0	0	0	0	10	0	1.58333		0		4	3	0
487	17880	0	2	0	0	1	0	0	0	4	3	1	4	4	3	4	5	3	3.44167		4	0	3	10	0
488	17890	0	0	0	0	0	0	0	0	0	0	0	0	0	0	0	0	0	1.2		0	0	0	0	0
489	17910	0	0	0	0	0	2	0	1	3	3	0.9	2	5	0	1	2	1	2.61667		0	0	4	4	0
490	17950	0	2	3	2	3	3	1	3	2	3	2.2	5	3	3	2	2	3	3.41667	5	0	10	3	3	10
491	17960	8	8	5	0	4	1	1	7	7	6	4.7	9	9	4	5	20	3	5.56667		4	30	2	5	3
492	17980	0	0	0	0	2	0	2	2	0	3	0.9	0	2	0	0	15	3	2.125	1	8		3.5	8	0
493	18060	0	2	1	2	2	0	0	0	0	0	0.7	0	1	0	3	30	0	1.95		4	22	1	6	11
494	18070	0	0	0	0	0	0	0	0	0	0	0	4	5	0	0	60	4	3.4	6	0	5	1	6	0
495	18110	3	10	0	0	2	0	0	0	0	0	1.5	3	10	0	4	30	0	5.15		7	45	3	2	10
496	18120	0	1	0	1	0	0	0	0	1	1	0.4	0	1	0	0	0	0	2.6		0	0	4	6	0
497	18140	0	1	1	2	1	2	0	0	1	3	1.1	1	5	0	2	10	4	2.88333		0		0	0	0
498	18160	0	0	0	0	0	0	0	0	1	1	0.2	2	1	2	1	12	1	1.2		0		0	0	0
499	18170	0	0	0	0	0	0	0	0	0	0	0	1	3	0	1	0	0	1.7		0		0	0	0
500	18250	0	0	0	0	0	1	0	1	1	0	0.3	1	1	0	1	0	0	0.9		0		0	7	18
501	18260	0	2	3	0	0	0	0	2	0	0	0.7	5	1	7	0	0	0	1.4		0		0	7	12
502	18270	0	1	1	1	0	0	3	0	3	5	1.4	0	0	2	0	0	0	0		0		0	7	12
503	18290	3	3	3	3	3	3	3	3	3	3	3	6	6	5	5	0	3	5.1	5	0		0	0	0
504	18300	6	9	2	1	4	1	0	4	4	6	3.7	2	8	0	0	5	5	3.64167	2	8	8	25	2	5
505	18320	0	0	0	0	0	1	0	0	0	1	0.2	0	3	2	1	30	2	1.75	2	2		13	3	4
506	18340	2	10	10	2	10	10	10	3	10	5	7.2	6	6	6	6	10	7	5.48333	5	6	8	19	2	5
507	18350	2	2	2	2	2	2	1	2	1	2	1.8	4	4	4	5	0	2	3.9	5	7	8	0	0	0
508	18360	0	0	0	0	0	0	0	0	1	2	0.3	2	1	0	0	0	0	0.8		1	1	20	2.5	5
509	18370	2	2	3	2	3	3	3	2	3	3	2.6	4	5	4	5	30	4	4.55	9	0		0	0	0
510	18380	0	0	0	0	0	0	0	0	0	0	0	2	2	0	0	20	2	1.36667		0		0	10	10
511	18420	3	2	2	3	2	2	2	2	2	2	2.2	3	3	3	2	0	2	2.4	6	2	2	0	0	0
512	18430	8	10	10	3	3	2	10	10	10	8	7.4	0	8	0	2	10	5	3.88333	5	0		0	0	0
513	18440	0	0	0	0	0	0	0	0	0	0	0	0	3	0	0	5	2	1.24167		0	0	0	4	12
514	18460	0	0	0	0	0	0	0	0	0	0	0	0	0	0	0	1	3	0.00833333	5	0	0	0	5	10
515	18470	0	0	0	0	0	3	0	0	6	4	1.3	0	2	0	0	0	0	0.8		0		22	0	12
516	18480	1	1	1	1	1	1	1	1	1	1	1	1	2	1	1	0	2	1.3	3	2	3	0	0	0
517	18490	1	1	1	1	1	1	1	1	1	1	1	2	1	1	1	10	2	1.18333	3	1	2	0	0	0
518	18500	1	1	1	1	1	1	1	1	1	1	1	1	1	1	1	0	1	0.9		1	2	0	0	0
519	18510	4	1	1	4	5	0	0	3	3	3	2.4	5	6	0	0	5	6	3.44167		2	2	6	3	10
520	18520	0	0	0	0	2	0	0	1	0	0	0.3	8	8	0	0	10	8	4.88333	2	0		6	3	7
521	18530	2	2	2	2	2	2	2	2	2	2	2	2	2	2	2	5	2	1.84167	8	2	3	2	2	2
522	18540	0	0	0	0	0	0	0	3	3	4	1	6	3	0	2	0	0	3		2	0	0	4	10
523	18550	0	0	0	0	1	0	0	0	0	0	0.1	2	1	0	0	10	3	0.883333	4	0		0	3	15
524	18560	1	1	1	1	1	1	1	1	1	1	1	1	1	1	1	10	1	0.983333		1	1	1	1	2
525	18570	1	1	1	1	1	1	1	1	1	1	1	1	1	1	1	0	1	0.9		1	1	1	1	1
526	18580	1	1	1	1	1	1	1	1	1	1	1	4	4	4	3	5	4	3.34167	5	4	4	2	1	1
527	18600	5	3	0	5	0	5	6	1	1	1	2.7	0	1	2	1	10	2	2.58333	2	9		2	5	10
528	18610	8	8	8	8	8	8	8	8	8	8	8	7	7	8	7	120	9	5.7		2	9	8	8	8
529	18640	0	1	0	3	3	2	0	3	0	3	1.5	5	7	6	7	60	7	6.4		0		0	0	0
530	18650	0	0	0	0	0	0	0	0	3	0	0.3	0	5	0	2	60	7	2.9	0	4	38	2.5	8	2
531	18660	1	4	1	2	1	1	0	1	1	2	1.4	1	3	0	0	1	2	2.00833		4		2.5	8	2
532	18680	0	2	0	0	1	0	0	2	0	0	0.5	0	2	0	2	5	2	1.14167		1	28	4	8	4
533	18690	0	0	0	0	0	0	0	2	5	7	1.4	3	4	2	7	0	2	3.4	3	0		2.5	10	0
534	18700	0	0	0	0	1	1	0	1	1	1	0.5	2	3	3	3	0	0	3.1		3	1	1	1	1
535	18720	1	1	1	0	1	1	1	0	1	1	0.8	1	1	1	0	0	0	1.3		1	1	1	1	1
536	18730	1	1	1	1	1	1	1	1	0	0	0.8	2	2	2	3	0	0	1.6		2	2	3	2	2
537	18740	0	0	0	0	0	0	0	0	0	0	0	7	6	7	5	120	6	5.3	0	5	7	6	6	7
538	18750	2	5	4	3	5	6	5	8	5	5	4.8	3	4	4	3	10	3	3.78333	2	2	5	5	5	6
539	18760	0	0	0	0	0	0	0	0	0	0	0	2	0	0	0	6	1	1.55		0	38	1.5	10	10
540	18800	1	10	0	0	0	0	0	0	0	2	1.3	1	8	0	8	2	7	5.01667		0	41.5	1	3.5	0
541	18810	0	0	0	0	0	0	0	0	0	0	0	1	1	1	0	30	2	3.05	5	0	0	7	19	0
542	18820	0	1	10	0	4	1	1	10	8	3	3.8	4	8	6	0	0	0	2.8		0	30	1.5	9	36
543	18830	2	2	2	2	3	2	2	3	2	2	2.2	2	2	2	3	10	2	3.08333	5	2	5	5	3	2
544	18840	0	0	0	0	0	0	0	0	0	3	0.3	6	8	0	0	4	3	3.53333	8	2	12	3	4	2
545	18850	0	0	0	0	0	0	0	0	0	0	0	0	0	5	0	4	3	1.63333		0	0	4.5	10	0
546	18860	5	6	3	2	5	0	2	0	10	10	4.3	6	5	2	2	90	8	3.35		7	15	2	6	15
547	18870	0	0	0	0	0	0	0	0	0	0	0	5	0	0	0	0	0	2.2		7	2	6	5	0
548	18880	0	0		0	0	0	0	0	0	0	0	5	0	0	0	0	0	1	3	0		6	5	0
549	18900	7	8	2	4	8	6	7	1	7	8	5.8	6	7	5	1	15	4	4.325	5	6	30	4	7	2
550	18910	0	1	0	0	0	0	1	0	1	1	0.4	1	2	0	1	0	1	2.3		0	19	1	22.5	2
551	18940	4	4	0	0	3	2	0	6	0	0	1.9	8	3	3	2	30	7	3.45		1	1	4	9	2
552	18950	0	5	6	1	1	1	1	5	5	3	2.8	1	2	2	1	0	1	1.6		0	7.5	2.5	10	3
553	18960	0	0	1	1	1	0	0	0	0	0	0.3	1	1	0	1	1	1	1.10833		0		2.5	10	3
554	18970	0	0	0	1	0	0	0	0	4	4	0.9	0	1	0	1	2	1	0.716667		0	0	4	6	1
555	18980	0	2	2	3	3	0	2	2	2	2	1.8	0	2	1	0	0	0	0.7		0	12	4	7	0
556	18990	0	0	1	3	2	0	0	0	2	2	1	1	2	2	1	15	2	1.325	4	0	0	2.5	13.5	0
557	19010	3	4	2	0	3	4	2	3	4	3	2.8	4	3	3	2	10	4	3.68333	2	5	17	4	6	1
558	19120	0	5	0	0	0	0	0	0	6	0	1.1	6	7	0	5	30	5	5.05	2	3	21	1	3	10
559	19130	7	6	7	7	7	1	6	5	5	5	5.6	2	7	7	6	30	8	5.15	0.7	5	0.3	4	3	3
560	19170	0	0	0	0	0	0	0	0	0	0	0	0	4	0	0	0	0	1.7		0	0	0	0	0
561	19190	0	1	2	0	0	0	1	0	2	2	0.8	1	1	1	3	10	2	1.58333	1	2	10	2.5	3	4
562	19210	2	2	3	0	1	0	2	0	2	2	1.4	3	3	2	3	10	3	2.88333	5	2	0	3	15	0
563	19230	0	0	0	0	0	3	0	0	3	0	0.6	2	2	2	3	1	2	2.30833	8	0	16	2	15	0
564	19240	0	0	0	0	0	0	0	0	8	10	1.8	8	8	5	5	1	2	4.90833	0	0	0	2.5	12	0
565	19250	2	1	1	3	2	3	3	4	5	2	2.6	2	3	2	1	10	4	3.38333	1	0	0	10	4	0
566	19260	0	0	0	0	3	0	2	2	3	3	1.3	3	2	2	2	5	2	2.14167	5	0	18	4	7	1
567	19270	0	0	0	0	0	0	0	0	0	0	0	2	4	0	0	0	0	1.8		0		4	7	1
568	19280	0	0	2	0	0	0	0	6	2	10	2	3	7	5	0	0	2	2.8	5	0	0	3	8	0
569	19290	0	0	0	0	0	0	0	2	2	1	0.5	1	1	0	0	0	0	1.8		0	0	5	6	0
570	19300	0	0	1	0	0	1	1	0	4	4	1.1	2	1	1	0	0	0	0.8		0	17	4	8	0
571	19310	0	0	0	0	0	1	0	0	0	0	0.1	3	2	0	0	0	1	1.2		0	16	3	9	0
572	19330	2	0	0	0	2	0	0	0	2	1	0.7	2	4	0	1	10	1	1.68333		0	0	4	5	0
573	19340	0	0	0	0	0	1	0	0	0	0	0.1	2	1	1	1	0	0	1.7		0	5	8	7	0
574	19350	0	0	0	0	0	0	0	0	0	0	0	1	5	5	3	10	1	2.18333		0	0	3	7	0
575	19360	0	0	0	0	0	0	0	4	4	1	0.9	3	3	0	0	30	2	2.75		0	0	2	6	0
576	19370	0	0	0	0	0	0	0	0	0	0	0	1	0	0	2	0	0	1.2		0	17	3	12	0
577	19380	1	1	1	0	1	1	0	0	0	0	0.5	3	3	3	3	30	8	2.25		0	11	5	10	0
578	19390	0	0	0	0	0	0	0	0	5	5	1	5	3	0	3	2	2	3.11667		0		5	10	0
579	19400	10	9	8	10	10	8	10	10	10	10	9.5	8	10	10	10	0	0	6.5		0	3	0	3	5
580	19410	0	0	0	0	0	0	0	0	0	0	0	4	2	2	2	1	2	4.30833	4	2	0	7	15	0
581	19420	1	2	0	4	1	0	0	2	2	2	1.4	5	5	1	2	10	5	3.08333	4	3	6	5	2	3
582	19430	0	0	0	0	0	0	0	0	0	0	0	1	1	1	1	0	0	1.8		1	5	4	2	2
583	19450	0	5	0	0	0	0	0	0	0	0	0.5	3	5	5	4	6	5	3.45		7	3	0	0	0
584	19460	0	0	0	0	0	0	0	5	0	0	0.5	5	3	0	0	0	0	3		2	30	3	7	4
585	19500	1	1	1	1	1	1	1	1	1	1	1	1	0	0	0	0	0	0.9		1	0	5	2	0
586	19510	2	3	2	0	3	2	0	0	0	0	1.2	2	3	1	2	10	1	1.48333		1	0	7	9	0
587	19530	0	0	0	0	0	0	0	0	0	0	0	0	2	0	2	0	0	2.5		0	31	3	2	0
588	19540	0	0	0	0	0	0	0	0	0	0	0	0	0	0	0	15	0	0.725		1	0	0	2	0
589	19560	0	0	0	0	0	0	0	0	0	0	0	3	5	3	2	1	2	2.90833	2	0	0	7	15	0
590	19570	8	8	8	9	8	9	0	2	3	0	5.5	0	8	0	10	1		4.80833		0	20	7	15	0
591	19580	1	1	2	1	1	1	0	0	0	0	0.7	5	6	5	5	0	5	5.7		3	0	0	0	0
592	19640	0	0	0	0	0	1	1	1	1	1	0.5	0	2	0	1	0	0	1.6		0	0	0	10	0
593	19670	1	1	1	0	1	1	0	1	0	0	0.6	2	1	2	2	0	1	1.4		1	0	5	3	1
594	19680	0	4	4	0	0	0	0	0	0	0	0.8	4	5	0	5	5	5	4.34167	2	0	27	0	4	0
595	19700	0	2	1	0	2	5	5	5	10	10	4	6	5	5	6	10	4	5.08333	5	0	0	7	4	0
596	19710	0	0	0	0	0	0	0	0	3	3	0.6	0	5	5	2	0	0	2.6		3	0	0	0	0
597	19730	3	2	0	3	7	2	0	2	4	5	2.8	3	6	2	8	10	5	4.28333	5	0	0	7	5	0
598	19740	0	0	0	0	0	0	0	0	0	0	0	5	5	0	0	0	0	3.5		0	0	0	0	0
599	19750	3	3	3	3	4	4	3	3	3	3	3.2	6	6	6	5	30	3	4.65	7	3	50	2	6	10
600	19790	0	1	1	0	3	1	0	1	1	1	0.9	3	3	0	1	0	1	3		0	40	2	1	3
601	19800	0	0	0	0	3	5	0	0	0	0	0.8	3	5	0	0	30	2	2.55		0	27	2	1	0
602	19810	0	2	1	0	1	0	0	1	2	0	0.7	0	0	2	3	0	0	1.6		0	10	5	1	0
603	19830	0	0	0	0	0	0	0	0	2	0	0	0	0	0	0	0	0	0		0	0	0	0	0
604	19840	0	0	0	0	0	0	0	0	0	0	0	0	0	0	0	0	0	0		0	0	0	0	0
605	19850	0	0	0	0	0	5	3	5	5	5	2.3	6	3	3	3	10	3	2.48333	8	0	0	4	4	0
606	19860	0	0	0	0	0	0	0	2	5	0	0.7	5	5	0	3	0	0	3.5		0	12	4	1	4
607	19920	3	4	4	3	4	6	1	3	4	5	3.7	4	3	4	3	20	4	4.26667	4	0	33	1	9	9
608	19930	0	0	2	0	0	2	0	7	0	1	1.2	5	10	2	3	10	3	4.58333	1	0	15	1	1	18
609	19940	2	2	3	0	1	2	3	1	0	0	1.4	4	5	5	3	5	5	4.54167		0		1	1	18
610	19950	0	0	0	0	0	3	0	0	0	0	0.3	3	2	0	2	10	2	2.78333		0	0	3	7	0
611	19960	0	0	0	0	0	0	0	0	0	0	0	2	3	3	1	25	3	2.00833	1	0	0	3	5	0
612	19980	0	0	0	0	0	0	0	2	0	0	0.2	0	0	0	2	0	0	2		0	0	6	10	14
613	19990	8	10	10	10	10	5	5	10	10	10	8.8	5	8	3	8	5	8	4.44167	0	8	47	5	5	12
614	20010	8	7	8	6	5	7	8	9	6	7	7.1	6	7	0	0	0	0	3.6		5	3	2	3	4
615	20020	0	2	4	0	2	3	2	0	2	4	1.9	4	6	0	2	6	4	3.85	1	5	20	2	3	0
616	20030	3	3	2	4	3	1	1	1	1	1	2	2	5	5	1	120	5	4		0	0	0	5	0
617	20050	0	2	2	0	2	0	2	0	5	5	1.8	7	6	0	6	10	5	4.48333	2	0	0	4	7	0
618	20060	1	10	1	0	1	0	0	2	4	4	2.3	4	4	1	5	10	4	4.48333		0	40	0	0	0
619	20070	0	1	0	0	0	0	0	0	0	0	0.1	0	2	0	0	10	10	1.78333	10	2	10	3	2	0
620	20080	0	1	0	0	2	0	0	0	1	2	0.6	1	0	0	0	0	0	0.6		2	0	3	11	0
621	20100	0	0	0	0	0	0	0	0	0	0	0	2	3	4	3	30	2	4.55	3	0		8	0	0
622	20110	0	0	0	0	0	0	0	0	0	0	0	2	2	0	0	0	0	1.7		2	5	2	0	0
623	20130	0	0	0	0	0	0	0	0	0	0	0	5	3	1	4	5	1	2.84167		2	0	2	0	0
624	20150	0	0	0	0	0	0	0	2	3	0	0.5	4	5	0	0	10	3	3.98333	3	8		5	10	0
625	20180	3	8	3	3	5	4	4	5	6	5	4.6	2	6	2	0	60	5	3.1		0	31	1.5	12	6
626	20190	0	0	0	0	0	0	0	0	0	2	0.2	5	4	4	2	60	5	3.7		0	0	3	15	0
627	20210	0	0	0	0	0	0	0	0	0	0	0	0	3	0	0	0	0	1.8		0	0	0	0	0
628	20220	0	0	0	0	0	0	0	0	0	0	0	0	0	0	0	0	0	0.6		0	3	0	0	0
629	20230	1	1	0	0	2	3	0	5	7	5	2.4	5	3	0	5	0	1	2.6		0	40	0	0	5
630	20240	1	1	0	0	1	2	1	2	0	1	0.9	0	1	0	0	0	0	1.3		0	10	5	7	0
631	20270	1	2	1	1	2	0	0	0	1	1	0.9	4	3	1	2	0	0	2		0	0	4	22	0
632	20290	6	10	6	8	7	5	5	10	6	6	6.9	7	7	7	7	10	7	5.18333	2	7	25	7	2	0
633	20300	3	3	2	0	0	2	2	1	2	2	1.7	2	2	2	2	5	5	3.34167		3	10	1	2	0
634	20310	0	0	0	0	0	0	0	0	0	2	0.2	5	4	0	0	30	3	2.65	0	3	20	3	3	0
635	20320	3	3	0	0	0	0	2	0	0	0	0.8	3	0	0	0	5	5	0.641667	2	3	4	2	2	3
636	20330	0	10	0	0	0	8	0	0	0	0	1.8	0	8	0	5	30	5	3.85	1	0	32	2	21	10
637	20350	0	0	0	0	0	0	0	0	0	2	0.2	2	0	2	2	0	0	2.9		0	0	2	21	0
638	20360	2	8	2	1	5	3	0	1	2	1	2.5	1	3	1	2	0	0	1.4		0		2.5	15	3.5
639	20370	3	4	5	3	3	2	3	2	3	2	3	5	6	6.5	6	60	5	4.7	10	6	3	4	2	0
640	20380	0	0	0	0	0	0	0	0	0	0	0	0	0	0	0	0	0	1.8		6	0	5	21	4
641	20390	2	3	2	2	2	3	2	3	2	3	2.4	5	4.5	4.5	4.5	30	5	4.25		5	5	4	3	0
642	20410	0	0	0	0	0	0	0	0	0	0	0	1	1	0	0	1	1	1.10833		0	0	5	9	0
643	20420	8	7	7	0	3	3	1	3	3	5	4	1	1	0	0	1	1	0.608333	3	0		5	9	0
644	20460	0	0	0	0	0	0	0	0	0	0	0	0	0	0	0	0	0	1.3		0		5	9	0
645	20490	0	0	0	0	0	0	0	1	0	0	0.1	2	2	0	0	20	2	1.86667		0		3	5	0
646	20500	0	0	0	0	0	0	0	3	3	1	0.7	4	3	3	3	10	1	2.48333		0	35	3	2	0
647	20510	0	0	0	0	0	0	0	0	0	0	0	2	4	2	1	15	2	2.425	4	0	5	3	9	0
648	20540	0	5	0	0	0	0	0	0	0	0	0.5	5	7	2	0	30	7	4.05	4	0	28	0	0	0
649	20550	2	7	3	1	8	5	0	1	2	2	3.1	5	7	5	7	4	6	5.23333	4	0		0	0	0
650	20560	5	2	6	1	1	1	0	7	8	5	3.6	6	9	1	2	10	5	5.58333	5	8	27	5	5	4
651	20570	2	2	3	2	4	3	3	3	2	2	2.6	3	2	3	4	10	6	3.88333	8	2	15	3	2	0
652	20600	3	0	0	0	0	0	3	0	3	3	1.2	0	4	3	4	0	0	3.3		0	2	6	18	0
653	20620	0	0	0	0	0	0	0	0	0	0	0	0	3	4	0	0	0	1.5		0	9	4	18	0
654	20640	0	2	3	2	0	2	0	5	2	5	2.1	1	5	4	3	30	2	4.75	2	0	25	0	0	0
655	20670	0	0	0	0	0	6	0	0	0	6	1.2	7	6	2	3	10	10	5.08333	6	0	0	5	7	0
656	20680	0	0	2	3	2	2	0	0	0	0	0.9	2	5	0	0	30	3	3.15	6	0	8	3	9	0
657	20690	0	0	0	0	0	0	0	0	0	0	0	0	5	0	0	0	0	2		0		3	9	5
658	20720	0	0	0	0	0	0	0	0	0	0	0	3	0	0	0.2	0	0	1.04		0	0	2	8	0
659	20730	0	0	0	0	0	0	0	0	0	0	0	3	2	3	0	5	1	1.04167		0	0	0	0	0
660	20770	0	0	0	0	0	0	0	0	0	0	0	7	7	6	0	20	10	4.26667		5	2	0	0	0
661	20780	5	5	4	3	2	3	2	3	8	8	4.3	5	3	4	5	120	10	5	5	6	5	3	2	0
662	20800	3	2	5	3	2	2	2	0	5	5	2.9	5	5	3	2	6	6	3.65	2	3	5	2	0	0
663	20830	1	3	1	2	4	1	1	1	2	3	1.9	4	4	4	3	0	2	2.2	2	0	0	3	6	3.5
664	20840	0	10	9	0	4	5	10	0	10	10	5.8	3	5	0	6	1	2	3.90833	2	0	35	4	2	0
665	20850	0	1	7	4	10	0	0	0	0	0	2.2	7	5	0	0	0	0	4		0	14	2	4.5	0
666	20860	0	0	0	0	0	0	0	0	0	2	0.2	1	2	0	0	5	1	1.64167		0	5	2	4.5	0
667	20870	0	2	0	0	2	2	0	0	0	5	0.9	3	2	2	2	10	3	2.08333	4	0	0	4	9	0
668	20890	5	4	5	3	3	5	4	4	3	5	4.1	5	5	4	5	30	3	3.65	1	4	8	5	2	2
669	20910	0	10	5	0	0	10	4	5	0	0	3.4	0	5	10	10	10	10	4.48333	5	0	15	2	0	2
670	20920	1	2	1	1	1	2	1	2	1	2	1.4	2	2	0	0	30	2	2.95	2	2	0	0	0	0
671	20940	3	3	2	3	4	3	2	3	2	3	2.8	3	5	5	4	15	2	2.925	1	5	6	5	2	0
672	20950	6	0	0	0	6	0	0	0	3	0	1.5	6	8	0	5	30	8	5.45		5	4	1.5	6	0
673	20960	6	0	0	0	0	0	0	0	3	0	0	6	8	0	5	3	8	5.925		0	4	2	6	0
